# Supplementary material for: Topographically organized dorsal raphe activity modulates forebrain sensory-motor representations and contributes to defensive behaviors
Source: Nat Commun. 2026 Jul 16;17:6243. doi: 10.1038/s41467-026-75490-y (PMC13376501; doi:10.1038/s41467-026-75490-y)
Supplement: Supplementary file 6 — Source data [file 41467_2026_75490_MOESM6_ESM.xlsx]

## Sheet: Figure1
Fig 1C
	92
	64
	84
	88
	63
	64
	85
	84
	98
	101
	86
	67
Fig 1F
Data	Dist Steps	Fish 1	Fish 2	Fish 3	Fish 4	Fish 5	Fish 6	Fish 7	Fish 8	Fish 9	Fish 10	Fish 11	Fish 12
	5	0.633207	0.670163	0.653738	0.61318	0.722599	0.779252	0.672627	0.417025	0.713312	0.615129	0.804505	0.626872
	10	0.682067	0.383375	0.370425	0.655499	0.433274	0.572712	0.649786	0.4016	0.56751	0.500906	0.625245	0.542988
	15	0.442644	0.213138	0.386508	0.525033	0.396537	0.418631	0.421122	0.404215	0.555361	0.324354	0.535706	0.356697
	20	0.500086	0.289489	0.382473	0.536597	0.337069	0.401367	0.374224	0.4558	0.601576	0.436762	0.499527	0.411841
	25	0.457346	0.24486	0.332134	0.48329	0.213918	0.345215	0.257183	0.378777	0.555237	0.363811	0.466329	0.294774
	30	0.423943	0.217898	0.333851	0.497549	0.195126	0.327513	0.184604	0.374563	0.536664	0.363358	0.410379	0.310594
	35	0.376616	0.138588	0.364715	0.418583	0.234523	0.195008	0.224492	0.327458	0.504938	0.338255	0.354041	0.156124
	40	0.376191	0.151239	0.346043	0.385003	0.17195	0.25684	0.191475	0.322384	0.508385	0.305904	0.294667	0.115171
	45	0.383708	0.0660493	0.270601	0.362291	0.117392	0.161637	0.163297	0.298685	0.4683	0.292442	0.249975	0.134354
	50	0.362321	0.051723	0.306172	0.34633	0.165011	0.178806	0.160652	0.251004	0.430749	0.23403	0.297078	0.0822769
	55	0.325723	0.0914424	0.28794	0.289074	0.221944	0.204058	0.1137	0.290486	0.388017	0.186771	0.20548	0.0835577
	60	0.307177	0.128205	0.22911	0.274077	0.167498	0.191591	0.124968	0.229582	0.405072	0.191919	0.177129	0.0776863
	65	0.327969	0.113	0.197184	0.273247	0.158559	0.164818	0.153005	0.187535	0.370494	0.144655	0.2085	0.125736
	70	0.289521	0.0845591	0.197447	0.223613	0.173782	0.202642	0.143455	0.191091	0.312447	0.161722	0.148119	-0.00643502
	75	0.291909	0.114425	0.220541	0.234645	0.140407	0.149169	0.169205	0.186268	0.337574	0.150536	0.0936229	0.00996739
	80	0.348155	0.0689665	0.187223	0.26939	0.198012	0.127712	0.189519	0.15648	0.273521	0.130262	0.131793	-0.0438227
	85	0.358477	0.112893	0.13458	0.273855	0.224147	0.175571	0.216489	0.159325	0.226561	0.0912506	0.113854	-0.0531312
	90	0.274436	0.0753077	0.175465	0.235231	0.2781	0.0992745	0.113351	0.14953	0.19811	0.12811	0.139728	-0.131857
	95	0.335234	0.120686	0.190415	0.198118	0.227246	0.16266	0.199717	0.105228	0.218873	0.146406	0.0580089	-0.133138
	100	0.314407	0.0886942	0.178627	0.230686	0.176717	0.139927	0.128525	0.152361	0.130143	0.158594	0.094611	-0.146371
	105	0.307271	0.10131	0.0978163	0.196034	0.230921	0.132427	0.217597	0.136605	0.1746	0.148082	0.245592	-0.198917
	110	0.306501	-0.0678182	0.173146	0.175103	0.2128	0.137727	0.225059	0.0896962	0.138032	0.146925	0.205638	-0.222929
	115	0.392662	0.072607	0.168603	0.167382	0.163825	0.182195	0.31513	0.107203	0.226755	0.242896	0.0798106	-0.139248
	120	0.410133	0.0379822	0.193964	0.233928	-0.0443017	0.19871	0.342166	0.147596	0.204583	0.236089	0.308212	-0.0881782
	125	0.41154	0.0298052	0.201952	0.172676	0.172678	0.165432	0.406172	0.168641	0.237234	0.262216	0.301716	-0.110039
	130	0.313775	-0.104335	0.212672	0.245217	-0.0197691	0.204969	0.360899	0.12816	0.287212	0.274442	0.414	-0.0609402
	135	0.322909	-0.0760866	0.237347	0.270928	-0.0048005	0.120124	0.49741	0.10181	0.235389	0.412871	0.392326	-0.101492
	140	-0.0295413	-0.157312	0.237367	0.292614	0.137567	0.255839	0.0961923	0.14846	0.263167	0.412319	0.400794	-0.159362
	145	-0.0390788	0.0792524	0.209602	0.231546	0.0410043	0.346516	0.136539	0.120192	0.295721	0.462322	0.417351	NaN
	150	-0.281814	0.145244	0.229749	0.342184	NaN	0.23165	-0.0303029	0.15227	0.228179	0.373436	0.273456	NaN
Shuffled	Dist Steps	Fish 1	Fish 2	Fish 3	Fish 4	Fish 5	Fish 6	Fish 7	Fish 8	Fish 9	Fish 10	Fish 11	Fish 12
	5	0.327797	0.14279	0.230288	0.28907	0.178333	0.238557	0.185318	0.282237	0.428744	0.231774	0.28905	0.101785
	10	0.358227	0.146511	0.266531	0.315984	0.210422	0.187581	0.218778	0.245043	0.331375	0.235818	0.281829	0.0617595
	15	0.357803	0.122118	0.253446	0.33921	0.223298	0.198506	0.230535	0.257844	0.398607	0.256206	0.244765	0.102825
	20	0.354773	0.128149	0.257028	0.320366	0.206352	0.238255	0.197245	0.243835	0.385204	0.226254	0.271469	0.108868
	25	0.355305	0.125475	0.252443	0.31892	0.207155	0.220372	0.205441	0.241739	0.395272	0.228278	0.277226	0.0955849
	30	0.360332	0.122432	0.254058	0.341077	0.211349	0.209389	0.197445	0.238879	0.379713	0.233837	0.268005	0.103568
	35	0.358786	0.153777	0.251648	0.324753	0.20594	0.22008	0.205069	0.230622	0.387993	0.243388	0.265192	0.0898912
	40	0.35754	0.133987	0.249081	0.319363	0.228157	0.224641	0.192233	0.241515	0.380927	0.232498	0.280454	0.0986542
	45	0.355634	0.123181	0.25055	0.323773	0.198053	0.221972	0.229049	0.250124	0.376472	0.254579	0.267864	0.122193
	50	0.355414	0.130716	0.263682	0.324482	0.209409	0.227206	0.200435	0.254128	0.378511	0.228837	0.271581	0.0857012
	55	0.345463	0.120948	0.247264	0.308518	0.207516	0.216799	0.208852	0.233005	0.375874	0.243839	0.264118	0.0908384
	60	0.355039	0.129504	0.242933	0.3235	0.210675	0.222505	0.205278	0.238048	0.377967	0.231543	0.267445	0.106083
	65	0.35046	0.13788	0.250828	0.320424	0.21479	0.2205	0.194404	0.253743	0.382736	0.238942	0.262051	0.110919
	70	0.374816	0.109747	0.25247	0.314088	0.201888	0.21911	0.201627	0.247759	0.37743	0.248898	0.259069	0.0961169
	75	0.366311	0.131173	0.249351	0.320702	0.192808	0.199709	0.202014	0.240523	0.392599	0.23481	0.272175	0.0869936
	80	0.371342	0.106336	0.25092	0.307925	0.204218	0.217059	0.185322	0.246482	0.389321	0.226556	0.257174	0.0844729
	85	0.361968	0.117394	0.242108	0.330968	0.216326	0.208666	0.216395	0.241931	0.37955	0.229294	0.272234	0.0850244
	90	0.364914	0.143098	0.251018	0.323999	0.189665	0.210692	0.210077	0.240338	0.3814	0.24459	0.255627	0.0621635
	95	0.358222	0.137465	0.24723	0.339759	0.189349	0.225997	0.215632	0.233998	0.404008	0.2421	0.261037	0.0854318
	100	0.351912	0.127644	0.25832	0.309658	0.243116	0.237548	0.20279	0.244158	0.397583	0.243822	0.261573	0.125668
	105	0.354513	0.131036	0.265517	0.340954	0.230351	0.237048	0.223023	0.245566	0.388114	0.241743	0.281875	0.0836746
	110	0.36413	0.13686	0.266641	0.326431	0.204716	0.219915	0.185917	0.256051	0.387938	0.248112	0.259054	0.0876467
	115	0.349126	0.139337	0.255376	0.322072	0.195579	0.230095	0.223629	0.274152	0.379086	0.228633	0.256627	0.110427
	120	0.354247	0.11269	0.251746	0.330093	0.22068	0.218774	0.199073	0.24346	0.400748	0.257297	0.299106	0.101017
	125	0.373681	0.14564	0.265223	0.314487	0.188633	0.215944	0.226188	0.222867	0.370412	0.236834	0.253439	0.102803
	130	0.393297	0.154085	0.259914	0.327613	0.191003	0.230587	0.24498	0.249304	0.377917	0.206354	0.283904	0.11677
	135	0.337347	0.127131	0.254588	0.32616	0.27394	0.204726	0.178632	0.269745	0.363082	0.210373	0.259491	0.182561
	140	0.365314	0.0834313	0.269097	0.337044	0.143271	0.211755	0.220355	0.230276	0.347222	0.214013	0.219917	0.138202
	145	0.420308	0.085406	0.254076	0.287245	0.31159	0.222294	0.159454	0.233963	0.387439	0.240361	0.312013	NaN
	150	0.411286	0.124533	0.263464	0.299844	NaN	0.237366	0.0860941	0.262857	0.329513	0.2746	0.320815	NaN
Fig 1G
	Data	Shuffled
	50.7505	36.7405
	53.5509	31.8618
	42.4431	29.1925
	48.2725	38.4008
	56.0792	32.705
	45.2381	29.5918
	62.6591	31.4474
	43.8561	33.5664
	46.1306	28.4764
	49.9837	28.8656
	51.0106	32.9163
	70.6911	31.8901

## Sheet: Figure2
Fig 2I
Data	Dist Steps	Fish 1	Fish 2	Fish 3	Fish 4	Fish 5	Fish 6	Fish 7	Fish 8	Fish 9	Fish 10	Fish 11	Fish 12
	5	0.833615	0.755451	0.831929	0.799265	0.902071	0.788875	0.825765	0.780244	0.80813	0.839138	0.82681	0.892284
	10	0.624757	0.427225	0.560511	0.710288	0.60342	0.552372	0.72502	0.787113	0.646699	0.672913	0.540246	0.774928
	15	0.46677	0.146888	0.600315	0.573206	0.606092	0.267436	0.569976	0.814255	0.558505	0.636819	0.487584	0.662127
	20	0.433495	0.191658	0.570933	0.577134	0.589676	0.275806	0.555114	0.809252	0.654627	0.66244	0.49549	0.597101
	25	0.383145	0.224949	0.574962	0.494701	0.484052	0.282348	0.456541	0.769626	0.613319	0.638781	0.452944	0.486624
	30	0.362448	0.157458	0.561615	0.57735	0.450921	0.261604	0.393997	0.795449	0.685034	0.613251	0.398773	0.51631
	35	0.319461	0.163095	0.577388	0.475382	0.451418	0.0799643	0.43254	0.776156	0.620577	0.553565	0.247364	0.30589
	40	0.272761	0.109286	0.540685	0.471974	0.449023	0.150425	0.409089	0.776588	0.620291	0.612907	0.236703	0.345298
	45	0.278462	0.0669724	0.561648	0.473312	0.503638	0.16239	0.377318	0.748279	0.580903	0.584569	0.119398	0.342139
	50	0.222815	0.115303	0.565108	0.454813	0.525197	0.186921	0.34965	0.758093	0.539619	0.502734	0.142283	0.216771
	55	0.166779	0.178031	0.58806	0.361611	0.552169	0.167886	0.365651	0.737005	0.526915	0.492339	0.100295	0.331854
	60	0.148213	0.139684	0.535244	0.389334	0.586149	0.101343	0.358693	0.736283	0.560997	0.537656	0.116157	0.316364
	65	0.206472	0.178981	0.566323	0.366276	0.511495	0.136356	0.460691	0.673624	0.490347	0.462614	0.0521727	0.308392
	70	0.0841524	0.141186	0.541459	0.326589	0.462974	0.195432	0.396001	0.680797	0.45342	0.440785	-0.0183647	0.0325747
	75	0.0687669	0.0397642	0.579652	0.31024	0.500812	0.103634	0.413776	0.666303	0.5179	0.451478	0.0327661	0.115864
	80	0.12728	0.0774963	0.552742	0.372907	0.406443	0.276717	0.445213	0.671907	0.415065	0.45815	0.00673957	0.0485478
	85	0.113054	0.131598	0.518847	0.406876	0.43437	0.232253	0.517965	0.663864	0.377765	0.449874	-0.0830083	0.0241156
	90	0.0555016	0.0825641	0.569491	0.331582	0.483621	0.0533039	0.412128	0.651435	0.30151	0.423965	-0.134865	-0.028035
	95	0.0218546	0.120583	0.499292	0.272844	0.571329	-0.00542143	0.443281	0.581141	0.365482	0.458351	-0.181678	0.13231
	100	0.0358494	0.137327	0.574805	0.327138	0.529495	0.117951	0.439176	0.594613	0.259898	0.472332	-0.164364	-0.0430607
	105	0.0322722	0.147871	0.450329	0.190072	0.523612	0.0662887	0.511648	0.591654	0.325048	0.477733	-0.101858	-0.0643103
	110	0.0251107	0.0927567	0.486281	0.157518	0.54745	0.229469	0.541428	0.52259	0.341088	0.477812	-0.124304	-0.0698109
	115	0.194864	0.199824	0.566629	0.205226	0.40125	0.183382	0.698415	0.506707	0.301857	0.53451	-0.110305	-0.100687
	120	0.217929	0.1291	0.500634	0.258766	0.276021	-0.0249796	0.792526	0.529428	0.324198	0.514698	0.0653659	-0.349662
	125	0.320876	0.119375	0.51277	0.179005	0.398602	0.232421	0.816762	0.508006	0.329287	0.519375	-0.0242544	-0.36208
	130	0.260478	-0.0507864	0.497361	0.25005	0.163958	0.0371239	0.813837	0.543463	0.334944	0.647351	0.121455	-0.467367
	135	0.274687	0.0689923	0.511025	0.239748	0.229494	0.0213074	0.878819	0.467708	0.32006	0.716849	0.117093	-0.583276
	140	0.22056	-0.15328	0.517071	0.369654	0.311233	0.127696	0.746334	0.54245	0.323082	0.713487	0.142075	-0.748566
	145	0.0934061	0.188714	0.464729	0.117018	0.350957	0.52507	0.772265	0.378485	0.313181	0.770665	0.140583	NaN
	150	0.154099	0.265835	0.517749	0.210206	NaN	0.0152931	0.774559	0.508264	0.344025	0.692483	0.184837	NaN
Shuffled	Dist Steps	Fish 1	Fish 2	Fish 3	Fish 4	Fish 5	Fish 6	Fish 7	Fish 8	Fish 9	Fish 10	Fish 11	Fish 12
	5	0.163635	0.0573812	0.558185	0.383869	0.494897	0.179749	0.492972	0.654828	0.571936	0.527268	0.148407	0.216555
	10	0.1915	0.101327	0.540803	0.416955	0.484367	0.22067	0.434992	0.704619	0.507933	0.537765	0.157133	0.239507
	15	0.201613	0.139785	0.554988	0.371078	0.50463	0.168059	0.455281	0.702545	0.497989	0.506933	0.131535	0.287986
	20	0.225992	0.123733	0.547634	0.39959	0.495398	0.184176	0.431261	0.701185	0.512059	0.521749	0.149722	0.26806
	25	0.217444	0.142259	0.540705	0.398974	0.504382	0.17192	0.460165	0.699746	0.490661	0.52517	0.129324	0.231445
	30	0.213137	0.124442	0.559272	0.418237	0.499222	0.155397	0.433753	0.703754	0.507846	0.541424	0.147351	0.27001
	35	0.189714	0.144316	0.554851	0.404815	0.489112	0.158399	0.431275	0.690473	0.49861	0.546721	0.147552	0.255296
	40	0.204137	0.144367	0.545183	0.395118	0.503188	0.179011	0.43914	0.69276	0.485074	0.532304	0.140362	0.251223
	45	0.201965	0.110141	0.548367	0.400091	0.50147	0.170134	0.446471	0.692974	0.516257	0.527289	0.171691	0.261952
	50	0.213431	0.174841	0.546051	0.403547	0.502551	0.167449	0.437434	0.690272	0.502167	0.538401	0.141722	0.239607
	55	0.215652	0.133799	0.54473	0.380787	0.517023	0.162644	0.459612	0.698769	0.495234	0.536602	0.153665	0.237677
	60	0.206202	0.133891	0.562841	0.38925	0.505873	0.201496	0.428733	0.69812	0.501574	0.537193	0.161117	0.225635
	65	0.236099	0.169888	0.552918	0.411578	0.49776	0.177863	0.451084	0.698903	0.500552	0.529702	0.157779	0.249922
	70	0.209723	0.136421	0.548148	0.398679	0.493265	0.157319	0.439861	0.696936	0.517704	0.522563	0.161596	0.269544
	75	0.210958	0.145591	0.551115	0.407325	0.50796	0.221443	0.431944	0.689463	0.511544	0.544488	0.142664	0.260509
	80	0.216328	0.155408	0.546688	0.388185	0.486594	0.172041	0.44425	0.689198	0.506754	0.526212	0.148897	0.21852
	85	0.203796	0.102333	0.55321	0.372056	0.516112	0.170204	0.454307	0.696839	0.489543	0.532491	0.163006	0.237686
	90	0.198483	0.128345	0.55494	0.400088	0.499868	0.201581	0.450293	0.693543	0.506879	0.515641	0.141984	0.259337
	95	0.196743	0.147848	0.551149	0.380397	0.487481	0.165364	0.425006	0.693937	0.496575	0.538725	0.146686	0.263872
	100	0.233074	0.160545	0.535705	0.380505	0.497663	0.1343	0.428314	0.692242	0.506021	0.529188	0.148355	0.28524
	105	0.207734	0.139455	0.547346	0.411593	0.508167	0.209588	0.444951	0.673027	0.48954	0.52078	0.131327	0.243512
	110	0.233673	0.168889	0.56669	0.380463	0.446715	0.194278	0.440092	0.705366	0.497776	0.539555	0.160679	0.245014
	115	0.237788	0.155248	0.541161	0.368011	0.484768	0.148087	0.471846	0.706343	0.523251	0.526238	0.190009	0.236995
	120	0.20858	0.185216	0.548846	0.414577	0.501263	0.173528	0.459028	0.706665	0.507817	0.522845	0.0907969	0.258858
	125	0.229238	0.16572	0.537924	0.429716	0.507668	0.135679	0.453875	0.686822	0.505739	0.529875	0.158673	0.215006
	130	0.200843	0.119084	0.562579	0.410772	0.484742	0.204828	0.499626	0.70194	0.505761	0.52763	0.112612	0.326001
	135	0.250586	0.132804	0.558561	0.373176	0.494637	0.238815	0.448035	0.724669	0.503304	0.549917	0.159931	0.34111
	140	0.173203	0.143365	0.558544	0.372642	0.529378	0.172267	0.456778	0.682032	0.49818	0.5297	0.129247	0.369047
	145	0.235923	0.09527	0.595754	0.348195	0.463398	0.141946	0.644654	0.698097	0.509034	0.513422	0.219096	NaN
	150	0.254368	0.237982	0.57482	0.386392	NaN	0.263638	0.39839	0.705945	0.493753	0.554001	0.181963	NaN
Fig 2N
Data	Dist Steps	Fish 1	Fish 2	Fish 3	Fish 4	Fish 5	Fish 6	Fish 7	Fish 8	Fish 9	Fish 10	Fish 11	Fish 12
	5	0.642371	0.654877	0.787328	0.61941	0.836694	0.637294	0.54248	0.506673	0.648883	0.578802	0.647764	0.545973
	10	0.600475	0.455704	0.652059	0.70137	0.459807	0.435918	0.457996	0.456802	0.36233	0.602819	0.401407	0.461272
	15	0.460317	0.218719	0.671729	0.558646	0.353879	0.444143	0.399238	0.512006	0.341294	0.432904	0.345783	0.334595
	20	0.458582	0.283101	0.575545	0.562259	0.384535	0.366958	0.349426	0.497703	0.429327	0.447621	0.377136	0.29168
	25	0.4463	0.24699	0.6028	0.492858	0.247283	0.281537	0.308747	0.446652	0.382938	0.43876	0.280061	0.247016
	30	0.388547	0.210169	0.545991	0.496771	0.223884	0.312799	0.304641	0.45601	0.328674	0.442692	0.187843	0.207632
	35	0.364263	0.215245	0.513533	0.44847	0.214488	0.238486	0.266846	0.440389	0.323242	0.367708	0.209575	0.0949211
	40	0.355472	0.185051	0.489393	0.404938	0.236903	0.209585	0.237773	0.424019	0.292494	0.382805	0.220793	0.0642569
	45	0.354199	0.166192	0.48224	0.440987	0.235312	0.173831	0.224992	0.385496	0.21472	0.34797	0.17478	0.0891366
	50	0.30797	0.150725	0.509449	0.40937	0.273411	0.194029	0.167984	0.396077	0.213601	0.323319	0.134074	0.0707856
	55	0.287843	0.130833	0.523648	0.31829	0.356278	0.184498	0.188152	0.420032	0.193146	0.293755	0.110886	0.0715547
	60	0.244368	0.170058	0.51071	0.356282	0.353358	0.179315	0.202819	0.376174	0.190953	0.289424	0.131731	0.0302407
	65	0.293334	0.196604	0.453285	0.369353	0.323324	0.203783	0.264144	0.337951	0.112008	0.286155	0.123324	0.0151726
	70	0.225141	0.115775	0.526968	0.318349	0.282512	0.145823	0.23378	0.323881	0.0719082	0.25639	0.0690143	0.0425892
	75	0.210265	0.139261	0.533265	0.35313	0.266991	0.220594	0.253684	0.304566	0.0880828	0.250597	0.0999941	0.0862105
	80	0.257779	0.120629	0.475307	0.354424	0.223415	0.199295	0.291293	0.316329	-0.00538804	0.292762	0.096991	0.0393984
	85	0.310633	0.175814	0.453922	0.410129	0.305706	0.183686	0.319983	0.331773	-0.0105815	0.275646	-0.015348	0.0737901
	90	0.217905	0.184681	0.462332	0.298826	0.236346	0.244707	0.320378	0.322703	-0.0383289	0.237509	-0.0453956	0.0984786
	95	0.247251	0.233179	0.428684	0.352857	0.311579	0.265897	0.336158	0.281627	-0.0358761	0.290128	0.038555	0.0863602
	100	0.206866	0.196045	0.456968	0.332944	0.253088	0.193986	0.420579	0.299454	-0.0544965	0.242259	0.0020097	0.0745624
	105	0.230616	0.143597	0.49475	0.269627	0.282222	0.254266	0.462823	0.297979	-0.0743758	0.264304	-0.035204	0.0723266
	110	0.210194	0.0291652	0.399045	0.271113	0.304175	0.250541	0.494439	0.235006	-0.0423041	0.192759	-0.0502956	0.0569961
	115	0.290989	0.178675	0.504451	0.263269	0.349677	0.25853	0.593712	0.166456	-0.00217812	0.253515	-0.155913	0.125994
	120	0.280458	0.162232	0.486787	0.22094	0.203925	0.334938	0.651781	0.218496	0.0314428	0.232343	-0.100995	0.0778879
	125	0.28259	0.106553	0.421367	0.254171	0.221409	0.241893	0.700608	0.190782	-0.077036	0.2173	-0.217178	-0.0373414
	130	0.197788	-0.003209	0.49094	0.321651	0.0205813	0.229647	0.599334	0.253717	-0.0367293	0.293658	-0.108434	0.0794171
	135	0.218555	0.153299	0.483092	0.128595	0.146212	0.258002	0.797591	0.260492	-0.201963	0.43656	-0.244542	0.0919151
	140	0.0457425	-0.0661815	0.479196	0.385694	0.315552	0.297471	0.297374	0.183535	-0.200792	0.383742	-0.0863473	-0.127271
	145	0.0354317	0.202222	0.378033	0.257956	0.0054521	0.264964	0.321507	0.12395	-0.281898	0.382462	-0.179366	NaN
	150	0.168093	0.0911099	0.458489	0.0861353	NaN	0.268467	0.0940745	0.157282	-0.0572324	0.270219	-0.246272	NaN
Shuffled	Dist Steps	Fish 1	Fish 2	Fish 3	Fish 4	Fish 5	Fish 6	Fish 7	Fish 8	Fish 9	Fish 10	Fish 11	Fish 12
	5	0.349671	0.133072	0.480998	0.357094	0.208029	0.248344	0.293787	0.322358	0.187899	0.31853	0.148474	0.141579
	10	0.326912	0.197127	0.513866	0.397215	0.256162	0.244551	0.281782	0.369376	0.132122	0.333178	0.16732	0.133112
	15	0.319891	0.197799	0.516359	0.386908	0.236958	0.235282	0.306365	0.374446	0.173404	0.308464	0.104391	0.138809
	20	0.303994	0.171924	0.518875	0.384578	0.287793	0.230249	0.296025	0.356692	0.157574	0.297269	0.131395	0.112508
	25	0.30259	0.183616	0.509671	0.375432	0.273643	0.238699	0.294622	0.359682	0.157792	0.319139	0.129232	0.106703
	30	0.31122	0.175214	0.498397	0.380974	0.273546	0.225276	0.280493	0.355844	0.165618	0.321586	0.128811	0.122526
	35	0.303615	0.190665	0.503612	0.399218	0.291088	0.238466	0.277209	0.365271	0.148455	0.324417	0.129283	0.109623
	40	0.315294	0.188297	0.506217	0.392833	0.279189	0.23983	0.298112	0.364869	0.15873	0.312769	0.132318	0.109499
	45	0.308363	0.170738	0.504473	0.375924	0.272382	0.238847	0.286608	0.361537	0.16516	0.316228	0.125638	0.134508
	50	0.309214	0.181019	0.504783	0.376204	0.296127	0.236028	0.288614	0.361345	0.157276	0.32023	0.148944	0.119092
	55	0.31566	0.181442	0.500972	0.384803	0.269252	0.222116	0.29181	0.347825	0.151564	0.330416	0.123783	0.105066
	60	0.300209	0.179374	0.504553	0.390444	0.277404	0.234055	0.270391	0.361196	0.15999	0.316044	0.141916	0.122446
	65	0.302826	0.171832	0.512189	0.387525	0.29557	0.259355	0.28335	0.355449	0.161225	0.325971	0.130024	0.117824
	70	0.310517	0.179735	0.500337	0.385064	0.299442	0.25291	0.28886	0.355891	0.152508	0.324698	0.129265	0.0869821
	75	0.313031	0.161203	0.512978	0.369761	0.286342	0.228144	0.270215	0.368694	0.154108	0.316769	0.137273	0.119811
	80	0.307719	0.176931	0.515169	0.373272	0.272569	0.250184	0.286632	0.357057	0.173269	0.314199	0.144864	0.0868121
	85	0.319103	0.189113	0.504238	0.384695	0.284818	0.231985	0.283605	0.382495	0.153719	0.316805	0.145483	0.110279
	90	0.311638	0.173081	0.508906	0.375382	0.305238	0.246625	0.291432	0.360289	0.149114	0.301784	0.160482	0.102402
	95	0.311798	0.189943	0.46871	0.391641	0.317637	0.240657	0.279608	0.378792	0.135294	0.336284	0.137722	0.113495
	100	0.29759	0.180579	0.491935	0.387057	0.241182	0.246296	0.280647	0.35757	0.157299	0.303953	0.111974	0.113709
	105	0.313314	0.200255	0.499545	0.382818	0.292469	0.228187	0.278729	0.36572	0.157849	0.328892	0.119954	0.0858787
	110	0.302813	0.194265	0.509676	0.383654	0.276941	0.210534	0.288957	0.356834	0.148967	0.331931	0.137461	0.123597
	115	0.319303	0.198991	0.512646	0.386587	0.319069	0.236836	0.301047	0.362245	0.164009	0.313638	0.128947	0.14143
	120	0.320208	0.193238	0.509528	0.402431	0.263985	0.26082	0.306834	0.364781	0.187592	0.315755	0.128627	0.108629
	125	0.341634	0.187603	0.496572	0.362694	0.267263	0.215043	0.302089	0.36657	0.153887	0.33291	0.124287	0.129254
	130	0.287267	0.159346	0.480657	0.393098	0.317915	0.262259	0.291669	0.372927	0.159345	0.324105	0.12698	0.137606
	135	0.319491	0.168631	0.521582	0.399494	0.377678	0.234452	0.321267	0.376422	0.16798	0.310762	0.124534	0.117683
	140	0.315947	0.149761	0.497712	0.397244	0.340889	0.299377	0.336035	0.348126	0.137037	0.334815	0.123835	0.0301428
	145	0.320331	0.217874	0.496866	0.383795	0.355304	0.226407	0.229004	0.350537	0.149725	0.351039	0.168318	NaN
	150	0.291091	0.250946	0.489237	0.345111	NaN	0.102859	0.199434	0.331999	0.204053	0.289226	0.116503	NaN
Fig 2S
Data	Dist Steps	Fish 1	Fish 2	Fish 3	Fish 4	Fish 5	Fish 6	Fish 7	Fish 8	Fish 9	Fish 10	Fish 11	Fish 12
	5	0.736585	0.682255	0.695568	0.553786	0.786187	0.529363	0.527661	0.539871	0.777458	0.715993	0.68302	0.779409
	10	0.512458	0.468856	0.620569	0.380522	0.608467	0.583611	0.520499	0.271943	0.613713	0.550107	0.398214	0.703559
	15	0.321684	0.349981	0.63463	0.402675	0.459814	0.443894	0.352961	0.475978	0.555752	0.3714	0.300504	0.521759
	20	0.289607	0.320667	0.61008	0.353092	0.46479	0.410426	0.350563	0.346487	0.600418	0.356168	0.353818	0.39596
	25	0.271037	0.314042	0.575835	0.39074	0.36136	0.29799	0.347581	0.362341	0.57769	0.297387	0.247136	0.327482
	30	0.28284	0.324879	0.611656	0.396356	0.312954	0.357509	0.27361	0.292806	0.618773	0.289478	0.167053	0.300109
	35	0.25678	0.234466	0.595609	0.322059	0.335425	0.21814	0.249865	0.325463	0.550672	0.183086	0.172991	0.25159
	40	0.214242	0.227848	0.622647	0.254475	0.287615	0.228917	0.205677	0.265624	0.570399	0.270009	0.200621	0.149882
	45	0.217154	0.156812	0.53756	0.293581	0.291584	0.233363	0.170524	0.21097	0.537638	0.209566	0.187987	0.237235
	50	0.184222	0.241808	0.587628	0.252029	0.30493	0.199142	0.134822	0.235911	0.459278	0.168162	0.131241	0.19212
	55	0.1467	0.210852	0.58492	0.233478	0.266299	0.212951	0.1373	0.159475	0.470612	0.129513	0.111571	0.264501
	60	0.112807	0.232849	0.557164	0.2011	0.312696	0.240165	0.111957	0.207434	0.521264	0.209336	0.150132	0.275297
	65	0.0858452	0.253052	0.483723	0.265702	0.289182	0.221739	0.155877	0.103715	0.460522	0.150275	0.100492	0.348736
	70	0.0564181	0.216408	0.550142	0.115732	0.178495	0.205468	0.124675	0.126418	0.451447	0.0700045	0.109731	0.240683
	75	0.0334106	0.174718	0.562057	0.158005	0.186788	0.201036	0.104709	0.108871	0.486125	0.0503227	0.0571537	0.195528
	80	0.039065	0.204583	0.533722	0.143835	0.220925	0.171049	0.141047	0.0180313	0.40125	0.084865	0.117182	0.159797
	85	0.0876085	0.310496	0.486567	0.207839	0.20849	0.165442	0.162108	0.0850574	0.398105	0.0407454	0.0581923	0.131124
	90	0.0357067	0.141406	0.546111	0.141365	0.146385	0.117712	0.130256	0.0796226	0.37909	0.0529061	0.00842758	0.108832
	95	0.0461603	0.23281	0.537618	0.122029	0.205935	0.151067	0.19258	-0.0154126	0.40326	0.12375	0.074615	0.0550113
	100	-0.029009	0.248997	0.534652	0.172715	0.1875	0.122201	0.210983	0.0330697	0.376211	0.107799	0.0227415	0.11067
	105	-0.0127644	0.324587	0.516889	0.144876	0.206352	0.14226	0.277368	0.0208171	0.355927	0.153295	0.0501248	0.0529867
	110	-0.0115703	0.234846	0.529443	0.110323	0.190135	0.194949	0.292928	0.00383213	0.371145	0.0901694	0.0274267	0.0922218
	115	-0.0348733	0.398936	0.543692	0.0852719	0.133822	0.200332	0.309151	-0.0259041	0.346657	0.164711	0.00394606	0.0980562
	120	0.0165912	0.309846	0.559903	0.176404	0.0969439	0.212812	0.519325	0.0216279	0.385271	0.146343	0.0138675	-0.0174881
	125	-0.0243455	0.29553	0.546144	0.101868	0.0231643	0.104089	0.365505	-0.0138619	0.397415	0.136081	0.0962686	-0.0358227
	130	-0.0673662	0.3153	0.492366	0.104223	-0.00020799	0.0239722	0.419629	-0.0427112	0.397958	0.190263	-0.00920488	-0.140562
	135	0.208373	0.306867	0.520298	0.102268	-0.0338031	-0.0469052	0.637095	0.0773161	0.394954	0.376556	-0.000694627	-0.143462
	140	0.113579	0.117146	0.511131	0.150114	-0.10158	0.0259236	0.0509242	0.0565453	0.418264	0.3678	0.275883	-0.756989
	145	0.00112988	0.30075	0.504069	0.168758	-0.151853	0.206777	0.345638	0.0342303	0.46598	0.390367	-0.0921181	NaN
	150	0.0796604	0.252225	0.443089	0.334784	NaN	-0.0103159	-0.0228444	0.126749	0.584233	0.246301	0.0208269	NaN
Shuffled	Dist Steps	Fish 1	Fish 2	Fish 3	Fish 4	Fish 5	Fish 6	Fish 7	Fish 8	Fish 9	Fish 10	Fish 11	Fish 12
	5	0.194536	0.226682	0.544323	0.216267	0.299584	0.314446	0.26036	0.180357	0.425271	0.136076	0.191545	0.170852
	10	0.171369	0.231148	0.558445	0.20418	0.28889	0.220276	0.195955	0.12549	0.477826	0.219555	0.161742	0.241118
	15	0.142233	0.23737	0.545169	0.231839	0.296246	0.234957	0.21345	0.172442	0.482942	0.176599	0.122238	0.244507
	20	0.133409	0.242814	0.553473	0.222272	0.300957	0.212368	0.201318	0.143734	0.486862	0.189125	0.13552	0.209126
	25	0.142273	0.255393	0.554481	0.220295	0.282496	0.242309	0.213941	0.160838	0.473807	0.175069	0.152194	0.221408
	30	0.144236	0.242349	0.559752	0.24862	0.287995	0.234211	0.204969	0.174368	0.49379	0.178694	0.148079	0.223981
	35	0.13621	0.26471	0.558349	0.225955	0.296955	0.239833	0.215729	0.166992	0.496184	0.171353	0.150936	0.235328
	40	0.141571	0.241058	0.551977	0.223151	0.292737	0.230423	0.227978	0.164681	0.480696	0.185702	0.151368	0.234447
	45	0.145283	0.250744	0.552837	0.235946	0.276641	0.232123	0.207904	0.173901	0.467099	0.177144	0.15214	0.224883
	50	0.150343	0.259019	0.563732	0.2421	0.294669	0.2214	0.205141	0.154174	0.496904	0.168387	0.151439	0.253846
	55	0.153984	0.241507	0.555422	0.22189	0.290391	0.238546	0.216537	0.174643	0.483384	0.192414	0.13971	0.248512
	60	0.151533	0.25695	0.545488	0.237552	0.293931	0.235802	0.213291	0.172782	0.480731	0.159445	0.15235	0.252271
	65	0.155698	0.243733	0.553358	0.230649	0.289495	0.237389	0.207692	0.153809	0.486498	0.169241	0.138472	0.227604
	70	0.149458	0.268151	0.55344	0.235863	0.299587	0.221823	0.223724	0.17483	0.485424	0.180753	0.150542	0.221535
	75	0.141581	0.255678	0.563	0.238348	0.280948	0.225991	0.20604	0.159022	0.484586	0.182168	0.141395	0.219496
	80	0.140144	0.252777	0.54435	0.225847	0.286067	0.2124	0.211482	0.197461	0.499085	0.171597	0.13257	0.207865
	85	0.148621	0.24755	0.544155	0.238556	0.271752	0.247371	0.197618	0.175853	0.47155	0.186571	0.15862	0.21781
	90	0.138241	0.239767	0.557494	0.232842	0.280658	0.214921	0.208332	0.187585	0.469379	0.172316	0.143306	0.274756
	95	0.140234	0.253839	0.571254	0.23694	0.296365	0.227359	0.24558	0.156895	0.464041	0.169777	0.146811	0.253225
	100	0.148935	0.269693	0.54935	0.20666	0.305507	0.237667	0.201015	0.131781	0.503538	0.156737	0.147746	0.233975
	105	0.115485	0.257464	0.550433	0.237623	0.299657	0.220645	0.176671	0.187308	0.488571	0.19718	0.139048	0.248904
	110	0.154411	0.232277	0.551569	0.233725	0.275952	0.228116	0.216849	0.187264	0.503053	0.196121	0.153926	0.237709
	115	0.14455	0.240431	0.556257	0.241092	0.313791	0.233467	0.231787	0.177185	0.470666	0.17813	0.156965	0.232312
	120	0.160472	0.266398	0.540554	0.21551	0.2769	0.237789	0.171984	0.150832	0.508102	0.174308	0.113012	0.208815
	125	0.130562	0.242843	0.559343	0.234554	0.288285	0.205532	0.22813	0.154246	0.478109	0.163979	0.176719	0.210194
	130	0.147948	0.266299	0.54853	0.285501	0.181277	0.224615	0.201999	0.165007	0.495898	0.191069	0.15631	0.218376
	135	0.11149	0.305319	0.556486	0.227953	0.314252	0.309281	0.300095	0.159217	0.436093	0.163397	0.157959	0.270115
	140	0.151227	0.20202	0.550866	0.243734	0.354173	0.224647	0.301279	0.16735	0.493048	0.160096	0.170568	0.127717
	145	0.112736	0.192182	0.566008	0.229789	0.289572	0.0801144	0.0920502	0.152013	0.522143	0.193839	0.148696	NaN
	150	0.199263	0.302257	0.540975	0.238371	NaN	0.211914	0.0918651	0.21928	0.460563	0.184417	0.170748	NaN

## Sheet: Figure3
Fig 3 D
	0.277778
	0.253731
	0.282609
	0.171429
	0.236842
	0.2
	0.291667
	0.283784
Fig 3 H
	Gad1b	Shuffled
	0.68432	0.267253
	0.144033	0.047565
	0.417344	0.169551
	0.333333	0.0607955
	0.859649	0.48201
	0.607407	0.0799312
	0.157333	0.184752
	0.244444	0.264315
Fig 3 I
	Gad1b	Non
	0.288555	0.269404
	0.342763	0.310105
	0.317221	0.245007
	0.230105	0.241481
	0.512334	0.345452
	0.299635	0.208395
	0.712302	0.701448
	0.270957	0.201922
Fig 3 L
Excited	Gad1b	Non
	36	84.6154
	11.7647	14
	0	12.1212
	8.33333	32.7586
	16.6667	37.931
	50	60.7143
	14.2857	13.7255
	14.2857	30.1887
Inhibited	Gad1b	Non
	4	0
	35.2941	16
	0	1.51515
	25	13.7931
	11.1111	0
	0	1.78571
	0	0
	28.5714	13.2075
Fig 3 O
Excited	Gad1b	Non
	4	3.07692
	17.6471	8
	7.69231	10.6061
	0	10.3448
	5.55556	17.2414
	0	12.5
	0	0
	0	0
Inhibited	Gad1b	Non
	12	1.53846
	0	0
	3.84615	0
	0	3.44828
	0	0
	0	0
	0	0
	47.619	16.9811
Fig 3 R
Excited	Gad1b	Non
	0	1.53846
	0	2
	0	1.51515
	0	12.069
	0	5.17241
	0	5.35714
	0	3.92157
	0	11.3208
Inhibited	Gad1b	Non
	24	6.15385
	58.8235	40
	0	1.51515
	16.6667	25.8621
	11.1111	1.72414
	14.2857	17.8571
	33.3333	39.2157
	19.0476	11.3208

## Sheet: Figure4
Fig 4F
Data	Dist Steps	Fish 1	Fish 2	Fish 3	Fish 4	Fish 5	Fish 6	Fish 7	Fish 8	Fish 9	Fish 10	Fish 11	Fish 12	Fish 13	Fish 14
	10	0.438206	0.654349	0.126423	0.081085	0.195869	0.0724007	0.252838	0.212929	0.0688411	0.238633	0.0653	0.133425	0.121832	0.0579608
	20	0.374834	0.615305	0.0899463	0.0520219	0.163408	0.0255205	0.224819	0.199239	0.0506678	0.211006	0.038987	0.0939067	0.0897373	0.0410552
	30	0.347239	0.589623	0.0741713	0.0442392	0.145071	0.0201604	0.206953	0.18321	0.0413984	0.187428	0.0320988	0.0789364	0.0763208	0.0324585
	40	0.322265	0.56716	0.0587211	0.0384174	0.127398	0.0179033	0.184403	0.167227	0.0334434	0.170063	0.0278377	0.0679453	0.066884	0.0234614
	50	0.301884	0.535237	0.0434513	0.034218	0.106889	0.015367	0.157081	0.144812	0.0248009	0.14577	0.0234326	0.0564361	0.0580492	0.0145363
	60	0.287553	0.511467	0.0315105	0.0297473	0.0918877	0.0155922	0.140624	0.131007	0.0201675	0.130249	0.0212545	0.0485924	0.0540058	0.00799115
	70	0.2723	0.486442	0.0203289	0.0253493	0.072751	0.0124718	0.124105	0.111982	0.0153755	0.1125	0.0179447	0.0411442	0.0505788	0.000896849
	80	0.260357	0.466237	0.0136135	0.0222519	0.0573099	0.0129702	0.112607	0.0981491	0.0128852	0.0999535	0.0155199	0.0363546	0.0487584	-0.00415434
	90	0.251228	0.464729	0.00877275	0.0199494	0.0437138	0.0144308	0.113028	0.0881495	0.013103	0.0915819	0.0144093	0.033219	0.0504766	-0.00790593
	100	0.237542	0.447319	0.00528745	0.0175222	0.0322046	0.0147642	0.100577	0.0750805	0.0112219	0.0789144	0.0116308	0.0296479	0.0487893	-0.00911339
	110	0.2269	0.445721	0.00351719	0.0166612	0.0255188	0.0154798	0.102503	0.0699813	0.0121642	0.073545	0.0107186	0.0275423	0.0499733	-0.0111411
	120	0.212588	0.411041	0.0012038	0.0143238	0.0152528	0.0136607	0.0774652	0.0547154	0.00809433	0.0493915	0.00845024	0.0214011	0.0414834	-0.0115142
	130	0.199465	0.378303	-0.0016816	0.0122567	0.00781474	0.0113536	0.0580184	0.0392017	0.00577553	0.034921	0.0077726	0.0170188	0.0329611	-0.0126915
	140	0.18968	0.346713	-0.0028374	0.0107357	0.00424027	0.0113749	0.0452501	0.0269953	0.0043097	0.0288653	0.00847969	0.0131222	0.0255619	-0.0127257
	150	0.188844	0.319704	-0.00336475	0.0109866	0.00527186	0.00994244	0.0361018	0.0175124	0.00369245	0.0256951	0.00979871	0.0114052	0.020589	-0.0129979
	160	0.19568	0.296073	-0.00181855	0.0117871	0.00932724	0.00722483	0.0293638	0.00918276	0.00356691	0.0240721	0.0109809	0.0111133	0.0170655	-0.0111182
	170	0.212996	0.275032	0.00188698	0.0132043	0.0172477	0.0081942	0.023958	0.00308342	0.00329919	0.0214568	0.0116762	0.0135697	0.0159461	-0.00504982
	180	0.238811	0.260657	0.00645384	0.0157239	0.0246823	0.00985054	0.0198753	-0.00175593	0.00345759	0.0214195	0.0127637	0.0173039	0.0147877	0.00370632
	190	0.2699	0.249732	0.0111149	0.0179352	0.0329843	0.0110997	0.0182855	-0.00395146	0.00292498	0.0210531	0.0133024	0.0216074	0.0144027	0.013584
	200	0.307663	0.241667	0.0148108	0.021311	0.0403586	0.0113029	0.0181448	-0.00351033	0.00270545	0.0200702	0.0131751	0.0258018	0.0145926	0.0230216
	210	0.344496	0.239632	0.0180634	0.0239916	0.045419	0.0128746	0.0194262	-0.00283789	0.00240858	0.0188505	0.0123415	0.0282349	0.0146731	0.0305684
	220	0.376507	0.23907	0.0212909	0.0285123	0.0480038	0.0105528	0.0209368	-0.002016	0.0012814	0.0173003	0.0121103	0.0274076	0.0152822	0.0344677
	230	0.392902	0.234129	0.0231415	0.0348758	0.0485867	0.00853522	0.0234676	-0.000132226	0.000553835	0.0145118	0.00989358	0.0248468	0.0146329	0.0342878
	240	0.403271	0.222344	0.0236759	0.0430388	0.0481346	0.011316	0.0270246	0.000163616	-0.00237846	0.0141637	0.00987188	0.0209539	0.0134933	0.0326939
	250	0.404247	0.211764	0.0241355	0.0491902	0.0460596	0.0209893	0.0264084	-0.00199408	-0.00509373	0.0109149	0.0060052	0.018537	0.00999396	0.0268055
	260	0.396002	0.203572	0.0222518	0.0541248	0.0440946	0.0266529	0.0217991	-0.00322624	-0.00616573	0.00247644	-0.00038636	0.0151301	0.0100411	0.0184788
	270	0.377136	0.186386	0.019236	0.0532367	0.0386454	0.00873811	0.0299648	-0.00480523	-0.00876826	0.00227517	-0.00395418	0.0115606	0.0113835	0.00577662
	280	0.369144	0.143496	0.0171862	0.0461736	0.0338788	-0.00186436	0.0296579	0.00328724	-0.00327732	-0.0133903	-0.00652831	-0.00376919	0.00857922	0.00672283
	290	0.395378	0.168665	0.0168701	0.0409729	0.0285656	-0.010896	0.0275786	0.00928691	-0.00721843	-0.0354482	-0.00524825	-0.00608554	0.00945124	0.000320178
	300	0.464494	0.162349	0.0148764	0.0404499	0.0247462	NaN	0.0273083	0.0300415	0.00271457	-0.114705	-0.00442432	0.00733882	0.012143	0.0410491
	310	0.468114	0.137283	0.0217211	0.0060997	0.0252256	NaN	0.00813531	NaN	NaN	NaN	-0.00742156	0.0150995	0.0121119	0.0695999
Shuffled	Dist Steps	Fish 1	Fish 2	Fish 3	Fish 4	Fish 5	Fish 6	Fish 7	Fish 8	Fish 9	Fish 10	Fish 11	Fish 12	Fish 13	Fish 14
	10	0.269914	0.450992	0.0195444	0.0238007	0.057635	0.0143148	0.11672	0.0905887	0.0159645	0.0991049	0.0165622	0.0380664	0.0488467	0.00364968
	20	0.269927	0.450671	0.0194648	0.0237889	0.0576057	0.0144599	0.116851	0.0906039	0.0160787	0.0993498	0.0165101	0.0382352	0.0489205	0.00359659
	30	0.269963	0.450901	0.0194772	0.0238666	0.0576228	0.0145726	0.116815	0.090569	0.0161036	0.099266	0.0165453	0.0382064	0.0489525	0.00362326
	40	0.269963	0.450748	0.0194866	0.0238347	0.0576113	0.0145643	0.116896	0.0905953	0.0160967	0.0992598	0.0165071	0.038199	0.0489796	0.00361984
	50	0.269944	0.450723	0.0194638	0.0238277	0.0576305	0.0144919	0.116833	0.0905993	0.0160987	0.0992798	0.0165221	0.0382192	0.0489737	0.00362884
	60	0.269967	0.45074	0.0194866	0.0238384	0.0576481	0.0144829	0.11682	0.0905748	0.0161273	0.0992813	0.0165053	0.038234	0.0489631	0.00366028
	70	0.269918	0.450672	0.0194756	0.0238747	0.0576409	0.0145094	0.11683	0.0904923	0.0160908	0.099227	0.01651	0.0382012	0.048996	0.00366234
	80	0.269936	0.4509	0.0194829	0.0238243	0.0576178	0.0145795	0.116809	0.0905442	0.0161045	0.099265	0.0165131	0.0382034	0.0489444	0.00363083
	90	0.269988	0.450656	0.019483	0.0238273	0.0576368	0.0145311	0.116839	0.0905747	0.0160992	0.0992122	0.0164916	0.0381985	0.0489636	0.00363957
	100	0.27002	0.450823	0.0194803	0.0238349	0.0576166	0.0144873	0.116817	0.0905527	0.016095	0.0992494	0.016484	0.038158	0.0489675	0.00363541
	110	0.269922	0.450711	0.0194812	0.023851	0.0576003	0.0145	0.116831	0.0906065	0.0160918	0.099277	0.0165066	0.0381439	0.0489994	0.0036369
	120	0.27001	0.450822	0.0194684	0.023825	0.0576111	0.0144831	0.116842	0.0905807	0.0161069	0.0993015	0.0165228	0.0382212	0.0490055	0.00361764
	130	0.269895	0.450709	0.0194903	0.0238721	0.0576671	0.0144237	0.116817	0.0905786	0.0161266	0.0992836	0.0165296	0.038169	0.0489563	0.00360926
	140	0.269873	0.45081	0.0195011	0.0238348	0.0576596	0.0145251	0.11689	0.0906004	0.0160735	0.0992424	0.0165179	0.0382195	0.04891	0.0036523
	150	0.270021	0.450512	0.0194818	0.0237954	0.0575475	0.0145222	0.11683	0.0905681	0.0161109	0.0992256	0.0165084	0.0382308	0.0489822	0.00363434
	160	0.26993	0.450686	0.0194686	0.0238343	0.0575655	0.0146673	0.116786	0.0906011	0.0160715	0.0992362	0.016524	0.0381918	0.0489591	0.00358513
	170	0.270011	0.45079	0.0194558	0.0237501	0.0576343	0.014647	0.116778	0.0905535	0.016102	0.0992227	0.0164918	0.0381338	0.0489815	0.00368417
	180	0.269918	0.450804	0.0195247	0.0238487	0.0575276	0.014542	0.116888	0.0905603	0.0161296	0.0991767	0.0165613	0.0381985	0.0489681	0.00362603
	190	0.269914	0.450788	0.0194567	0.0238365	0.0575945	0.0144719	0.116832	0.0904952	0.0161324	0.0992263	0.0165372	0.0380927	0.0489762	0.00367371
	200	0.269833	0.450847	0.0194747	0.0238589	0.0575754	0.0145252	0.116859	0.0906199	0.0160872	0.099422	0.016396	0.0382182	0.0488722	0.003582
	210	0.269836	0.45083	0.0194422	0.0238956	0.05763	0.0143961	0.116809	0.0908107	0.0159711	0.099174	0.0166129	0.038186	0.0491079	0.00348491
	220	0.269525	0.450618	0.0195123	0.0237676	0.0576598	0.0146309	0.116767	0.0905941	0.0161375	0.0992182	0.0165992	0.0380289	0.0489641	0.00357403
	230	0.269691	0.450359	0.0194932	0.023823	0.0575082	0.0142938	0.116192	0.0905562	0.016237	0.0993634	0.0163081	0.0381806	0.0490463	0.00364625
	240	0.269763	0.450476	0.0194215	0.0238256	0.0576126	0.0151515	0.117201	0.0906839	0.0160853	0.0996358	0.0162913	0.0380523	0.0488092	0.00360911
	250	0.26977	0.451059	0.0193788	0.0238919	0.057822	0.015836	0.117286	0.0904782	0.0158565	0.099692	0.0165079	0.0384229	0.0492416	0.0036966
	260	0.270304	0.450641	0.0194274	0.0237985	0.0575365	0.0146091	0.115868	0.0904658	0.0162672	0.0984848	0.0164169	0.0382511	0.048912	0.00355362
	270	0.270069	0.450695	0.0193409	0.0238671	0.05783	0.0146931	0.116905	0.0907623	0.0161131	0.0992998	0.0164709	0.0381668	0.0491535	0.00304766
	280	0.269004	0.450727	0.0194962	0.0238706	0.0575959	0.0153694	0.116937	0.0889996	0.0159014	0.100215	0.0168213	0.0382845	0.0487559	0.00335577
	290	0.267635	0.449489	0.0192208	0.0239191	0.0577009	0.00977109	0.118604	0.0901082	0.0152309	0.0975614	0.0169039	0.0381464	0.0502013	0.00403195
	300	0.265139	0.454057	0.0189369	0.0243853	0.0574108	NaN	0.119638	0.114975	0.0232503	0.104431	0.0159864	0.0386792	0.0495303	0.00408174
	310	0.268765	0.439601	0.0190083	0.0241513	0.0582367	NaN	0.113898	NaN	NaN	NaN	0.0154525	0.0356533	0.0496031	0.00392524
Fig 4N
Data	Dist Steps	Fish 1	Fish 2	Fish 3	Fish 4	Fish 5	Fish 6	Fish 7	Fish 8	Fish 9	Fish 10	Fish 11	Fish 12	Fish 13	Fish 14
	10	0.199152	0.35633	0.0610417	0.0245218	0.0638052	0.0443739	0.0651368	0.0472617	0.0603366	0.103071	0.0366462	0.0578381	0.0407809	0.0310879
	20	0.16196	0.32356	0.0392415	0.0147589	0.0480737	0.027888	0.0509162	0.0346184	0.0419128	0.0884305	0.0228091	0.0325386	0.0227964	0.0195351
	30	0.148447	0.304087	0.0320678	0.0132182	0.0433455	0.0253019	0.0448732	0.0307029	0.0351836	0.0778753	0.018307	0.0252377	0.0180976	0.017339
	40	0.136388	0.286563	0.0267158	0.0118186	0.0398972	0.0227766	0.0375193	0.026923	0.0294295	0.0712186	0.0154123	0.021017	0.0145062	0.0150414
	50	0.125387	0.264166	0.0222121	0.0108253	0.0357652	0.0201712	0.0293589	0.0226391	0.0243614	0.0613017	0.0127212	0.0169133	0.0117217	0.0142529
	60	0.117943	0.249126	0.0190167	0.0100379	0.033319	0.01929	0.0248084	0.0202036	0.0209308	0.0563245	0.0110689	0.0140803	0.00996087	0.0137379
	70	0.10985	0.232127	0.016587	0.00917609	0.0295901	0.0173251	0.0201948	0.0172153	0.0175261	0.0500069	0.00880348	0.011989	0.00882613	0.0136815
	80	0.102843	0.218083	0.0151089	0.00855212	0.0270063	0.0167048	0.0175656	0.0150983	0.0151584	0.0462677	0.0073515	0.0103642	0.00804147	0.0127764
	90	0.102222	0.216994	0.0143699	0.00831743	0.024979	0.016627	0.017459	0.0137685	0.0137401	0.0434313	0.00622197	0.00984656	0.00776952	0.0125666
	100	0.0936846	0.205902	0.0132412	0.00768467	0.0223963	0.016249	0.0145148	0.0120181	0.0123999	0.0397906	0.005353	0.00870618	0.00780926	0.0114674
	110	0.0935713	0.204507	0.0131497	0.00758324	0.0216268	0.0163556	0.0150592	0.0113797	0.0126356	0.03715	0.00481396	0.00907064	0.00741016	0.0107373
	120	0.0829121	0.178099	0.0111154	0.00689605	0.0191008	0.0145063	0.0103157	0.00964845	0.0106675	0.0308037	0.00411462	0.00879826	0.00694767	0.0105494
	130	0.0752068	0.149558	0.00972177	0.00642304	0.0173604	0.0129283	0.00679829	0.00834744	0.00998136	0.0265429	0.00437655	0.0092181	0.00660338	0.0110906
	140	0.0712168	0.124208	0.00937598	0.00631948	0.0164708	0.0118304	0.00530847	0.00733063	0.0101874	0.0234397	0.00504962	0.00970176	0.00657931	0.0131706
	150	0.0698718	0.104812	0.0094989	0.00630197	0.017108	0.0111518	0.00414122	0.00680124	0.010758	0.0205045	0.00608296	0.010459	0.00672905	0.0154299
	160	0.0704104	0.0903437	0.0100642	0.006458	0.0172767	0.00993362	0.00375752	0.00658379	0.0117622	0.0179862	0.00711561	0.0102421	0.0067725	0.0178036
	170	0.0726974	0.0800975	0.0108241	0.00701651	0.0182527	0.00969955	0.00285236	0.00645984	0.011504	0.0153928	0.0079659	0.0112781	0.00695038	0.0201451
	180	0.075054	0.0742308	0.0116816	0.00746414	0.0189236	0.00935762	0.00242442	0.00599714	0.0115972	0.0134992	0.00843708	0.0120324	0.00689353	0.0221589
	190	0.0777215	0.0708492	0.0123661	0.00773934	0.0192989	0.00893944	0.00225563	0.00595962	0.0107579	0.0119031	0.00866934	0.0128691	0.00700211	0.0247069
	200	0.076728	0.0657473	0.0123195	0.00826642	0.0193622	0.0083186	0.00209942	0.00641409	0.00958182	0.00985989	0.00852297	0.013277	0.00701669	0.0256425
	210	0.0762427	0.0641488	0.0119058	0.00825507	0.0182379	0.00801112	0.00253911	0.00593624	0.00827757	0.00792183	0.00814427	0.0128727	0.00753723	0.0266609
	220	0.0717293	0.0617713	0.0116013	0.0087125	0.0170246	0.00830974	0.00217521	0.00595646	0.00734691	0.00606226	0.00787079	0.0127127	0.0072551	0.0260873
	230	0.0677876	0.0592229	0.010847	0.00940018	0.0156845	0.00691461	0.0024654	0.00563188	0.00772302	0.004603	0.00642241	0.012251	0.0078159	0.0245842
	240	0.0639187	0.0582567	0.0105733	0.0100074	0.0146337	0.00723665	0.00354787	0.00534667	0.00801202	0.00559683	0.00564918	0.0108986	0.00783717	0.0229198
	250	0.0604264	0.0608705	0.0100769	0.0105974	0.0129122	0.00787681	0.0042512	0.0041601	0.00797644	0.00350856	0.00421576	0.00957698	0.00680568	0.0196919
	260	0.0539079	0.0612823	0.00846896	0.0110753	0.0114314	0.00833004	0.00481474	0.00288081	0.00679063	0.00661739	0.00368486	0.0119381	0.00693599	0.0170605
	270	0.0410631	0.0609545	0.00724247	0.0104719	0.0104587	0.00598492	0.00296726	0.00187158	0.00596159	0.00277158	0.00689061	0.0144037	0.00839954	0.0103845
	280	0.0264972	0.0590689	0.00555789	0.00870223	0.0105898	0.00359165	0.000905155	0.000701292	0.00370143	-0.0097673	0.00400178	0.0150588	0.0101796	0.00894191
	290	0.0290267	0.0639246	0.00614251	0.00765369	0.0107858	0.00490596	0.00398269	0.00646523	0.0086272	-0.0136307	0.00448805	0.0120549	0.00474447	0.0103893
	300	0.0339834	0.0556664	0.00395436	0.00781734	0.0120207	NaN	-0.00435872	0.00516017	0.000881391	0.00103234	0.00465463	0.0175216	0.00626574	0.0186645
	310	0.0185136	0.0647771	0.00140864	0.000809235	0.0104801	NaN	0.00793415	NaN	NaN	NaN	-0.00206398	0.0290241	0.00417024	0.0258011
Shuffled	Dist Steps	Fish 1	Fish 2	Fish 3	Fish 4	Fish 5	Fish 6	Fish 7	Fish 8	Fish 9	Fish 10	Fish 11	Fish 12	Fish 13	Fish 14
	10	0.107269	0.206259	0.0162852	0.008769	0.0263468	0.0170422	0.0200325	0.0152801	0.0173741	0.0460461	0.00870982	0.0130478	0.00963735	0.0143781
	20	0.107249	0.206218	0.0162191	0.00875359	0.0263993	0.0171215	0.020114	0.0153828	0.0173973	0.0459707	0.00867508	0.0129632	0.00967586	0.0141819
	30	0.107276	0.20623	0.0161967	0.00876649	0.0263681	0.0171178	0.0200626	0.0153803	0.0174427	0.0459284	0.0087063	0.013004	0.0096393	0.0142599
	40	0.107258	0.206194	0.0162098	0.00878078	0.0263605	0.017137	0.0200887	0.0154042	0.0173934	0.0459373	0.00872461	0.0129824	0.00966788	0.0142502
	50	0.107265	0.206248	0.0162142	0.0087949	0.0264163	0.0171251	0.0200774	0.0154048	0.0174034	0.0459645	0.00871513	0.0129838	0.0096729	0.0142476
	60	0.107211	0.20618	0.0162105	0.00879887	0.0263951	0.0171021	0.0200907	0.0154048	0.0173914	0.0459354	0.00869987	0.0129793	0.00969372	0.0142418
	70	0.107271	0.20626	0.0161909	0.00879244	0.0263905	0.0171141	0.0200989	0.0153871	0.0173961	0.0459509	0.00871303	0.012987	0.00967068	0.0142477
	80	0.107254	0.206206	0.0162117	0.00879589	0.0263908	0.0171059	0.0200961	0.0153828	0.0174061	0.0460004	0.00870636	0.0130018	0.00966292	0.014265
	90	0.107234	0.206284	0.0161918	0.00879736	0.0263847	0.0171005	0.0200994	0.015414	0.0173952	0.0459215	0.00870044	0.0129696	0.00966708	0.0142588
	100	0.107231	0.206222	0.0161913	0.00877204	0.0263664	0.0171184	0.0201027	0.0153928	0.0173962	0.0459421	0.00869943	0.0129973	0.00965548	0.0142626
	110	0.107243	0.206296	0.0162259	0.00877886	0.0263768	0.0171266	0.0200728	0.0154025	0.0173997	0.0459267	0.00872151	0.0129748	0.0096769	0.0142313
	120	0.107271	0.206315	0.0161981	0.00879384	0.0263879	0.0171324	0.0200845	0.0153887	0.0173921	0.0459494	0.00871441	0.0129924	0.00966371	0.0142439
	130	0.107294	0.206249	0.0162318	0.00877002	0.0263578	0.017113	0.0200719	0.0154173	0.0174128	0.0459573	0.00868321	0.0129676	0.00965678	0.0142545
	140	0.107328	0.20627	0.0162039	0.00877771	0.0264024	0.0171172	0.0200696	0.0154096	0.0173847	0.0459664	0.00870865	0.0130005	0.00967502	0.0142793
	150	0.107133	0.206374	0.0162119	0.00876754	0.0263963	0.0171287	0.0201198	0.0153843	0.0173532	0.0459769	0.00871713	0.0129612	0.00965357	0.0142677
	160	0.107057	0.206128	0.0162052	0.00876349	0.0263676	0.0171015	0.0201031	0.015393	0.0174481	0.045863	0.00873233	0.0129652	0.009624	0.0142435
	170	0.107458	0.20618	0.016204	0.00879959	0.0263693	0.0171025	0.020154	0.0154271	0.017385	0.0459659	0.00867378	0.0129902	0.00965348	0.0142335
	180	0.10727	0.20628	0.0162232	0.00883172	0.0263928	0.017141	0.0200471	0.0153608	0.0173721	0.0459045	0.00868137	0.0129715	0.0097387	0.0142201
	190	0.107248	0.206212	0.0162155	0.00877982	0.0263761	0.017118	0.0200753	0.0153583	0.0174729	0.0458435	0.00869943	0.012912	0.00961096	0.0143001
	200	0.107302	0.206271	0.0162423	0.00880459	0.0263603	0.0170768	0.0202338	0.015449	0.0174244	0.0459883	0.00867715	0.0130107	0.00967329	0.0142633
	210	0.107467	0.206324	0.0162147	0.00876885	0.0263908	0.0171106	0.0201987	0.0153896	0.0174387	0.0458532	0.00865365	0.0129679	0.00956187	0.0142055
	220	0.107166	0.206326	0.0161956	0.00880588	0.0264527	0.0170054	0.0200668	0.0154021	0.0174168	0.0460755	0.00873966	0.012963	0.00964704	0.0143128
	230	0.107007	0.205973	0.0162276	0.00876826	0.02646	0.0170671	0.0202438	0.0154461	0.0173259	0.0459335	0.00869428	0.0129907	0.00964777	0.014313
	240	0.107519	0.206233	0.0162147	0.00879123	0.0264026	0.016913	0.0200306	0.0154542	0.0173816	0.0460422	0.00876053	0.0128718	0.00974392	0.0142051
	250	0.106881	0.20646	0.0162524	0.00873806	0.0261545	0.0168501	0.0200688	0.015504	0.0174198	0.0462461	0.00858549	0.0130606	0.00981305	0.0143831
	260	0.107528	0.206752	0.016165	0.00882628	0.0262918	0.0175023	0.0200256	0.015344	0.017392	0.0458326	0.00877922	0.0130934	0.0094476	0.0141092
	270	0.107343	0.20571	0.0160779	0.00879815	0.0261543	0.0161543	0.0195509	0.015677	0.0179898	0.0465464	0.00873698	0.0128153	0.00968505	0.0143124
	280	0.106432	0.206518	0.0161307	0.00887138	0.0265202	0.0168607	0.0201161	0.0159067	0.0174108	0.0447337	0.00869234	0.0127806	0.00978558	0.0143573
	290	0.10689	0.208156	0.0157719	0.0087628	0.026308	0.0148386	0.0196053	0.0141119	0.0199321	0.046272	0.00884866	0.0130161	0.00953121	0.0153515
	300	0.106701	0.205417	0.0172134	0.00888473	0.026379	NaN	0.019548	0.00316936	0.0202398	0.0464126	0.00868332	0.0129985	0.00997231	0.013158
	310	0.1075	0.197401	0.0155749	0.00891852	0.0263299	NaN	0.0166044	NaN	NaN	NaN	0.00801192	0.0133225	0.0100958	0.0124125
Fig 4V
Data	Dist Steps	Fish 1	Fish 2	Fish 3	Fish 4	Fish 5	Fish 6	Fish 7	Fish 8	Fish 9	Fish 10	Fish 11	Fish 12	Fish 13	Fish 14
	10	0.155836	0.318194	0.054559	0.0354418	0.0616261	0.0372578	0.0670478	0.0674889	0.0317558	0.0601403	0.0492301	0.0788632	0.0646391	0.0397746
	20	0.0935389	0.283	0.0351169	0.0262703	0.0369999	0.0135289	0.0536663	0.0523492	0.0177862	0.0425359	0.0334811	0.0561508	0.0540993	0.0239108
	30	0.0688232	0.26452	0.0284636	0.0235665	0.0320399	0.011409	0.0474739	0.0469851	0.0140941	0.0358771	0.0275934	0.0457492	0.0469381	0.019304
	40	0.0482716	0.248142	0.0236744	0.0214274	0.0272562	0.00981478	0.0402283	0.0414694	0.011151	0.0315926	0.0232614	0.0390876	0.0416186	0.014954
	50	0.0343834	0.225886	0.01995	0.0186167	0.0232354	0.00852516	0.0324623	0.0357406	0.0086545	0.0274948	0.0188082	0.0314751	0.0344772	0.0131253
	60	0.0221723	0.211425	0.0173148	0.0160653	0.0205006	0.00820579	0.0283921	0.0321767	0.00702	0.0248021	0.0157445	0.028145	0.0312122	0.011967
	70	0.011718	0.193734	0.0149413	0.0127395	0.016824	0.00652772	0.0239618	0.0275737	0.00572904	0.0223241	0.0127668	0.0235729	0.0273237	0.01072
	80	0.00550313	0.181173	0.0128884	0.0100549	0.0141123	0.00639398	0.0208767	0.0240842	0.00457936	0.0197135	0.0111856	0.0204412	0.0248971	0.00919944
	90	-0.00322371	0.178594	0.0115268	0.00774547	0.0118361	0.00646022	0.0209978	0.0215012	0.00381663	0.0182088	0.0104843	0.0203532	0.0253528	0.00787573
	100	-0.00433262	0.168443	0.0102598	0.00545378	0.0103061	0.00685929	0.0173919	0.0182456	0.00334269	0.0169934	0.00928888	0.0180702	0.0227528	0.00724639
	110	-0.00846275	0.16483	0.00980618	0.00416065	0.00862428	0.00699888	0.0179601	0.0171621	0.00278261	0.0162438	0.0090188	0.017972	0.0230723	0.00588151
	120	-0.00517755	0.145523	0.00853214	0.00236015	0.00753171	0.0068756	0.012142	0.0133897	0.00225184	0.0142182	0.0079346	0.0142848	0.0194225	0.00619763
	130	-0.00642385	0.121571	0.00759677	0.000839391	0.00665651	0.0067213	0.00850924	0.00957651	0.00234618	0.0129203	0.00776477	0.0122364	0.0160439	0.00578613
	140	-0.0120515	0.0996999	0.00727892	-0.000289075	0.00556011	0.00709052	0.00671757	0.00685502	0.00276539	0.0122138	0.00821795	0.011063	0.013603	0.00687555
	150	-0.0157959	0.081999	0.00723372	-0.001223	0.00549438	0.00707646	0.00609865	0.00548837	0.00353388	0.0118762	0.00934011	0.0100883	0.0115208	0.00783464
	160	-0.0167786	0.0667386	0.00751864	-0.00201859	0.00477909	0.00635184	0.00554553	0.00427902	0.0046077	0.0116267	0.0103137	0.00948584	0.00984082	0.00884517
	170	-0.00902371	0.0552636	0.00814599	-0.0026358	0.00542858	0.00733472	0.00553612	0.00380829	0.00548362	0.0104192	0.011522	0.00906496	0.00872774	0.0104298
	180	0.00733122	0.0474643	0.00815518	-0.00330051	0.00642484	0.00795542	0.00619476	0.00287795	0.0063776	0.00969741	0.0118742	0.00876701	0.00778247	0.0122247
	190	0.038962	0.0443166	0.00809467	-0.00365945	0.0070764	0.00877291	0.00698625	0.00253432	0.00660331	0.00859406	0.0118457	0.00877313	0.00694311	0.013924
	200	0.0760922	0.0393408	0.00796338	-0.00354956	0.00759716	0.00900773	0.00714687	0.00251913	0.00707109	0.00761499	0.0110139	0.00877574	0.00684747	0.0156255
	210	0.11375	0.0379747	0.00792438	-0.00319262	0.00859538	0.00948996	0.00753061	0.00251049	0.00634506	0.00731595	0.0102374	0.00829126	0.00611055	0.0153345
	220	0.15639	0.034675	0.00792474	-0.00230153	0.00875052	0.00848349	0.00676749	0.00231803	0.00567927	0.00745684	0.00940523	0.00760132	0.0057052	0.0150359
	230	0.1955	0.026939	0.00734788	-0.00126386	0.00790711	0.00834788	0.00667861	0.00202994	0.00504397	0.00622053	0.00868057	0.0064745	0.0055407	0.0131846
	240	0.222014	0.0265345	0.00633505	0.000562055	0.00701618	0.00797741	0.00620641	0.000575055	0.00454107	0.00525281	0.00769892	0.00451243	0.00510081	0.0102396
	250	0.231171	0.0309669	0.00554609	0.00139303	0.00669102	0.00867373	0.00380211	-0.000357665	0.00441144	0.00675039	0.00649218	0.00326	0.00442739	0.00651824
	260	0.24069	0.0344647	0.00424216	0.00265209	0.00542948	0.00939174	0.00223211	-0.00235808	0.00392256	0.00997905	0.00521116	0.00251356	0.00510085	0.00391559
	270	0.232783	0.0363824	0.00262875	0.00340195	0.00257198	0.000926995	0.00398907	-0.00138197	0.00280522	0.0105036	0.0028219	0.000383275	0.00584821	-0.00104074
	280	0.228763	0.0287171	0.00340418	0.00364822	0.0018481	-0.00246653	0.00538207	-0.00311637	0.00669187	0.0117752	0.00205054	-0.00317854	0.00703847	8.3043e-05
	290	0.223921	0.0485196	0.00355916	0.00348554	-0.000156896	-0.0199557	-0.000757512	-0.00128323	-0.0060999	0.00713761	0.00475344	-0.00222251	0.00436246	0.00478751
	300	0.248369	0.0222771	0.00935214	0.00470265	-0.00240028	NaN	-0.0108694	0.00795803	-0.0040913	0.0466719	0.00291079	5.96671e-06	0.00241771	0.0200393
	310	0.225252	0.0404232	0.00530851	-0.00170786	0.00323919	NaN	0.0135212	NaN	NaN	NaN	0.0033914	0.00227986	0.00183395	0.0129352
Shuffled	Dist Steps	Fish 1	Fish 2	Fish 3	Fish 4	Fish 5	Fish 6	Fish 7	Fish 8	Fish 9	Fish 10	Fish 11	Fish 12	Fish 13	Fish 14
	10	0.0192548	0.170793	0.0136529	0.00824834	0.0142829	0.00766696	0.0230991	0.0227604	0.00580685	0.0210395	0.0133769	0.0224839	0.0266468	0.0109062
	20	0.0191178	0.171126	0.0135401	0.00829233	0.0143059	0.00775987	0.0231357	0.0228216	0.00579257	0.0208889	0.0133606	0.0224555	0.0265922	0.0108665
	30	0.01912	0.170967	0.0135709	0.00825458	0.0142579	0.0076723	0.0231248	0.02277	0.00584532	0.0208663	0.0132967	0.0225097	0.0266061	0.0108414
	40	0.0190652	0.170918	0.0135767	0.00826742	0.0142344	0.00777086	0.0230992	0.0227834	0.00584305	0.0209032	0.0133117	0.0224824	0.0266147	0.0108767
	50	0.019138	0.170919	0.0135575	0.00826917	0.0142286	0.00773661	0.0231252	0.0227682	0.00584072	0.0208834	0.0132979	0.0225071	0.0265894	0.0108522
	60	0.0191146	0.171012	0.0135809	0.00828314	0.0142619	0.00775066	0.023081	0.0227826	0.00582889	0.0208691	0.0132901	0.0225255	0.0266207	0.0108767
	70	0.0190824	0.170996	0.0135691	0.00826144	0.0142556	0.00773376	0.0230987	0.0227778	0.00582697	0.0208965	0.0133136	0.0225103	0.0265954	0.010876
	80	0.0190932	0.171008	0.0135784	0.0082682	0.0142686	0.00772018	0.0230937	0.0227918	0.00583127	0.0208849	0.0132981	0.022517	0.0266039	0.010879
	90	0.0190924	0.170919	0.0135797	0.0082688	0.0142709	0.00771228	0.0231084	0.0227721	0.00585722	0.020904	0.0133001	0.0224998	0.0265963	0.0108587
	100	0.0191426	0.170982	0.0135802	0.00827249	0.0142822	0.00771178	0.0230981	0.0227667	0.00585	0.0208821	0.01329	0.0225021	0.026599	0.0108702
	110	0.0191454	0.17095	0.0135717	0.00825375	0.0142436	0.00771237	0.0231112	0.0227971	0.0058461	0.0209105	0.0133109	0.0225212	0.0266009	0.0108871
	120	0.019067	0.171038	0.0135668	0.00826111	0.014283	0.00773975	0.0230959	0.0228028	0.00583996	0.0208581	0.0132716	0.0225102	0.0266281	0.0108797
	130	0.0190586	0.171036	0.013568	0.00825788	0.0142672	0.0076907	0.0231204	0.022782	0.00585551	0.020805	0.0132941	0.0224741	0.0265887	0.0108545
	140	0.0191972	0.170908	0.0135644	0.00826148	0.014227	0.00775098	0.0231225	0.0227655	0.00583371	0.0209455	0.0133114	0.0225412	0.0266068	0.0108483
	150	0.0190524	0.170734	0.0135572	0.00828446	0.0142801	0.00767398	0.0231126	0.0228058	0.00587128	0.0208481	0.0133008	0.0224683	0.0266224	0.0108368
	160	0.0192442	0.171059	0.013591	0.00825998	0.0142342	0.00777363	0.0230836	0.0227996	0.00584621	0.0208445	0.0133148	0.0225735	0.0266278	0.0109056
	170	0.0191001	0.170987	0.0135717	0.00825681	0.014262	0.00772726	0.023078	0.0227536	0.00582984	0.0208465	0.0133205	0.0224887	0.0265854	0.010874
	180	0.0190521	0.170899	0.0135807	0.00828963	0.0142835	0.00776153	0.0231645	0.0227541	0.00578985	0.0208597	0.013312	0.0224246	0.0265887	0.0108766
	190	0.0190252	0.170915	0.0135643	0.00826286	0.0143053	0.00775672	0.0230843	0.0228216	0.00585235	0.0209104	0.013294	0.0224861	0.0266133	0.0108585
	200	0.0191653	0.170964	0.0135645	0.00823829	0.0143139	0.00776423	0.0230628	0.0227746	0.00585783	0.0208363	0.013241	0.0225236	0.0267284	0.0108399
	210	0.0189187	0.170857	0.0135561	0.00828766	0.0143294	0.00770156	0.0230515	0.022802	0.00585761	0.0209182	0.0132674	0.0224586	0.0267394	0.0107154
	220	0.0189306	0.170689	0.0135559	0.0082487	0.0142147	0.00783761	0.0230498	0.0228342	0.00585867	0.0208068	0.0133435	0.0225241	0.0265709	0.010921
	230	0.0189845	0.170927	0.013569	0.00827556	0.0142411	0.00755787	0.0229453	0.0227528	0.00581427	0.0208405	0.01335	0.0226266	0.0266516	0.0107346
	240	0.01907	0.17121	0.0135364	0.00828629	0.0142161	0.0074096	0.0230571	0.0227464	0.0057361	0.0204787	0.0132252	0.022399	0.0265705	0.0108102
	250	0.0182406	0.171152	0.0135622	0.00821159	0.0143153	0.00806952	0.0231504	0.0227852	0.0060675	0.0214	0.0132175	0.0226102	0.0265271	0.0106817
	260	0.0186392	0.171066	0.0134323	0.00830536	0.0141585	0.0082103	0.0234242	0.0229448	0.00557542	0.0211614	0.0131946	0.0226006	0.0266802	0.0108903
	270	0.017779	0.170902	0.0135648	0.00828397	0.0144587	0.008871	0.0227214	0.0226469	0.00609536	0.0201666	0.0133632	0.0223341	0.0263207	0.0109954
	280	0.0178884	0.170748	0.0136579	0.00830099	0.0142035	0.00845178	0.022831	0.0224661	0.00646362	0.0225679	0.0131609	0.0225597	0.0267162	0.0107756
	290	0.0172166	0.16973	0.0136354	0.00808689	0.0145252	0.00837058	0.0231866	0.0192645	0.00416818	0.0177983	0.013009	0.0229663	0.0263347	0.0103709
	300	0.0140793	0.172017	0.0131903	0.00821218	0.0152137	NaN	0.0225424	0.0168722	0.00955183	0.012949	0.0135577	0.0228563	0.0272635	0.011436
	310	0.0174958	0.154561	0.0135792	0.0083318	0.0142633	NaN	0.0267517	NaN	NaN	NaN	0.0145792	0.024674	0.0262932	0.00863824

## Sheet: Figure5
Fig 5 G
Excited	Corr Steps	Fish 1	Fish 2	Fish 3	Fish 4	Fish 5	Fish 6	Fish 7	Fish 8	Fish 9
	-0.95	0	0	0	0	0	0	0	0	0
	-0.85	0	0	0	0	0	0	0	0	0
	-0.75	0	0	0	0.00137817	0	0	0.00262314	0	0
	-0.65	0	0	0	0.00716648	0	0	0.0148645	0.00075815	0
	-0.55	0.000352113	0	0	0.0231533	0	0	0.0448849	0.0045489	0
	-0.45	0.00140845	0	0.00252434	0.0416207	0	0.00101764	0.0833576	0.0166793	0.000493462
	-0.35	0.00422535	0.00188324	0.0133429	0.0694598	0	0.00407056	0.142233	0.040182	0.00345423
	-0.25	0.0211268	0.0094162	0.0454382	0.103914	0.00321543	0.0149254	0.204314	0.0773313	0.0148038
	-0.15	0.0528169	0.109228	0.134151	0.144157	0.0643087	0.0474898	0.293209	0.137225	0.0429312
	-0.05	0.123239	0.393597	0.298594	0.194322	0.350482	0.124491	0.411542	0.246399	0.104861
	0.05	0.22993	0.779661	0.473134	0.249173	0.762058	0.255427	0.529	0.40182	0.190723
	0.15	0.32993	0.958569	0.649477	0.301819	0.967846	0.420963	0.623433	0.549659	0.278066
	0.25	0.43838	0.998117	0.807068	0.360529	0.993569	0.589891	0.714078	0.666414	0.362941
	0.35	0.548944	1	0.925712	0.43688	1	0.730665	0.795686	0.77862	0.457439
	0.45	0.694718	1	0.985575	0.533076	1	0.871099	0.871466	0.861259	0.563286
	0.55	0.826056	1	0.999639	0.666759	1	0.961669	0.932964	0.928734	0.713792
	0.65	0.958451	1	1	0.856946	1	0.996947	0.97814	0.978772	0.900321
	0.75	0.998944	1	1	0.991731	1	1	0.996502	0.999242	0.995312
	0.85	1	1	1	1	1	1	1	1	1
	0.95	1	1	1	1	1	1	1	1	1
Inhibited	Corr Steps	Fish 1	Fish 2	Fish 3	Fish 4	Fish 5	Fish 6	Fish 7	Fish 8	Fish 9
	-0.95	0	0	0	0	0	0	0	0	0
	-0.85	0	0	0	0	0	0	0.0043719	0	0
	-0.75	0	0	0	0.000275634	0	0	0.029146	0	0
	-0.65	0	0	0	0.00551268	0	0	0.0871466	0.0015163	0
	-0.55	0	0	0.00036062	0.0526461	0	0.00101764	0.158554	0.0310842	0
	-0.45	0.000704225	0	0.00396682	0.204796	0	0.00440977	0.25357	0.103108	0.00616827
	-0.35	0.00352113	0	0.0227191	0.398015	0	0.0162822	0.355581	0.206975	0.130767
	-0.25	0.0274648	0.0169492	0.095925	0.538037	0.0321543	0.0651289	0.450306	0.350265	0.314582
	-0.15	0.117958	0.143126	0.262532	0.640849	0.192926	0.203867	0.549403	0.543594	0.487787
	-0.05	0.311268	0.478343	0.51749	0.729879	0.59164	0.458277	0.641795	0.727066	0.654577
	0.05	0.573239	0.841808	0.746484	0.804024	0.909968	0.760855	0.721364	0.855951	0.804589
	0.15	0.830282	0.979284	0.898666	0.870452	0.993569	0.91384	0.777907	0.93859	0.91093
	0.25	0.97993	1	0.970429	0.919515	1	0.972524	0.834451	0.978014	0.967678
	0.35	0.999648	1	0.99423	0.963892	1	0.993894	0.887496	0.994693	0.995312
	0.45	1	1	0.999639	0.987872	1	0.999322	0.93209	0.999242	1
	0.55	1	1	1	0.998346	1	1	0.972311	1	1
	0.65	1	1	1	1	1	1	0.993879	1	1
	0.75	1	1	1	1	1	1	1	1	1
	0.85	1	1	1	1	1	1	1	1	1
	0.95	1	1	1	1	1	1	1	1	1
Fig 5H
Data	Dist Steps	Fish 1	Fish 2	Fish 3	Fish 4	Fish 5	Fish 6	Fish 7	Fish 8	Fish 9
	10	0.167799	0.0161956	0.074161	0.156274	0.0359603	0.177712	0.126179	0.109516	0.159649
	20	0.155687	0.0468588	0.0577885	0.148636	0.018898	0.101294	0.0779394	0.0696451	0.150362
	30	0.14643	0.024374	0.0446049	0.122182	0.019539	0.0930341	0.0480392	0.0710012	0.141381
	40	0.15347	0.0155477	0.0465295	0.133905	0.00897373	0.0915379	0.0381374	0.0717836	0.135107
	50	0.145986	0.00895784	0.0398348	0.147114	0.0165234	0.109759	0.0344924	0.0799728	0.131946
	60	0.146911	0.00583174	0.0349722	0.15457	0.0111289	0.108345	0.0313639	0.0677366	0.130107
	70	0.140861	0.000494376	0.0323699	0.14741	0.00693215	0.121843	0.0292466	0.0575812	0.127485
	80	0.133669	0.0206729	0.0285207	0.146087	0.00698728	0.114448	0.0269235	0.0597297	0.121725
	90	0.116017	0.0103321	0.025183	0.138707	0.00737327	0.102786	0.0281538	0.0521183	0.117811
	100	0.114728	0.00958843	0.0267301	0.144007	0.0197655	0.0980263	0.0296208	0.0506119	0.113655
	110	0.116774	0.0153492	0.0216708	0.135706	0.00677291	0.0953324	0.0268112	0.044407	0.108985
	120	0.119515	0.00783933	0.0193955	0.132675	0.00404664	0.0931289	0.0274473	0.0385443	0.109482
	130	0.118524	0.0074051	0.0138669	0.125934	0.0182144	0.0957391	0.0270459	0.0381689	0.10896
	140	0.146031	0.0172378	0.0152473	0.138112	0.0139881	0.0903971	0.0267528	0.0354901	0.109092
	150	0.141803	-0.00163236	0.0207039	0.125306	0.0110264	0.0888956	0.0360348	0.0377525	0.109476
	160	0.147478	0.0176598	0.017145	0.13255	0.0107818	0.0944168	0.0333314	0.028314	0.110353
	170	0.171923	-0.00216436	0.0131827	0.143942	0.0118521	0.0939574	0.0283996	0.0395269	0.111205
	180	0.167776	0.00256176	0.0203871	0.166942	0.0157016	0.091829	0.0147642	0.0529383	0.118121
	190	0.188244	0.0101561	0.0132604	0.156082	0.00268716	0.110431	0.00974513	0.0453439	0.115721
	200	0.236262	-0.0438779	0.00966303	0.122642	0.0107295	0.101559	0.00351751	0.0562791	0.108606
	210	0.200234	-0.0402787	-0.0037583	0.0548041	0.0144449	0.0841942	0.0158419	0.0415735	0.119877
Shuffled	Dist Steps	Fish 1	Fish 2	Fish 3	Fish 4	Fish 5	Fish 6	Fish 7	Fish 8	Fish 9
	10	0.133933	-0.00927412	0.0246418	0.138594	0.033931	0.095877	0.0316916	0.0593511	0.120548
	20	0.132743	0.0119158	0.0282407	0.133877	0.00933843	0.103706	0.030577	0.0534009	0.118888
	30	0.134737	0.0176836	0.0276171	0.14081	0.0106552	0.103238	0.0286273	0.0532473	0.1195
	40	0.135331	0.0138408	0.0265794	0.141954	0.0100657	0.102007	0.0300024	0.0529663	0.118772
	50	0.136315	0.00858235	0.0266098	0.141108	0.00885108	0.100044	0.0291453	0.0539	0.119524
	60	0.136105	0.0106111	0.0268267	0.140652	0.0101183	0.101606	0.0300479	0.0533639	0.119026
	70	0.133937	0.00922847	0.0268021	0.141231	0.00951001	0.102056	0.029508	0.053259	0.11892
	80	0.133178	0.00644848	0.0272906	0.140347	0.0112966	0.100176	0.0306712	0.0533794	0.118955
	90	0.135274	0.0106917	0.0270181	0.140935	0.011679	0.101126	0.0295807	0.0525464	0.119253
	100	0.135949	0.0106558	0.0268763	0.141062	0.0117676	0.10226	0.0304047	0.0536891	0.118868
	110	0.135178	0.0107136	0.0267805	0.14014	0.00721307	0.102095	0.0292127	0.0535492	0.118948
	120	0.135481	0.0122228	0.0265143	0.13822	0.0121504	0.101575	0.0297572	0.0540055	0.118893
	130	0.135481	0.00627181	0.0271906	0.140546	0.0124223	0.101289	0.0294079	0.0548959	0.118321
	140	0.135989	0.0114616	0.0267793	0.14213	0.0113479	0.101526	0.0287155	0.0525664	0.119536
	150	0.137286	0.00953636	0.0270848	0.138253	0.0143581	0.102154	0.0290401	0.0527372	0.118858
	160	0.133296	0.0110531	0.0271286	0.13892	0.010117	0.101425	0.0293016	0.0535138	0.119302
	170	0.13743	0.00601356	0.0275816	0.140174	0.0132247	0.100751	0.0303047	0.0534668	0.11981
	180	0.138257	0.0145329	0.0247667	0.135624	0.00935882	0.10182	0.0302156	0.0550566	0.118241
	190	0.132334	1.98027e-05	0.0273329	0.141964	0.00882095	0.106962	0.0312819	0.0532341	0.119024
	200	0.136985	0.0185238	0.0263205	0.13658	0.0121084	0.104058	0.03032	0.0560787	0.118324
	210	0.138037	0.0185063	0.0261272	0.147467	0.0111738	0.101622	0.027278	0.0533474	0.118918
Fig 5I
Data	Dist Steps	Fish 1	Fish 2	Fish 3	Fish 4	Fish 5	Fish 6	Fish 7	Fish 8	Fish 9
	10	0.0263186	NaN	0.0780217	0.0521695	-0.0082817	0.0826366	0.0673466	-0.0161416	-0.129572
	20	0.112879	0.0403766	0.0290736	-0.0302206	0.0213552	0.0398212	0.0218694	0.00062911	-0.270472
	30	0.0949872	-0.0133774	0.00619931	-0.0333525	-0.00415469	0.0133988	-0.00908439	-0.030669	-0.157537
	40	0.0734088	0.0107954	0.00271685	-0.069104	-0.00328286	0.00783187	-0.0282254	-0.0433631	-0.138693
	50	0.054848	0.00196031	0.00162633	-0.0708723	0.00534587	-0.0018309	-0.0460655	-0.0513001	-0.127668
	60	0.043259	-0.00536491	-0.00254242	-0.0726566	-0.00329473	0.0044499	-0.0528696	-0.0394515	-0.0862444
	70	0.0359353	0.0096515	-0.00598373	-0.0736305	-0.0116679	0.0070614	-0.0569202	-0.0373346	-0.103127
	80	0.0215507	0.000661881	-0.0102919	-0.0812712	-0.00556105	0.0070315	-0.0555142	-0.0409449	-0.0884298
	90	0.0243905	0.00263711	-0.00440186	-0.0822614	-0.00616719	0.00581341	-0.0529176	-0.0410355	-0.0688542
	100	0.0248329	0.00117367	-0.00456731	-0.0777619	-0.00622538	0.0063181	-0.0515785	-0.0341991	-0.102519
	110	0.0175567	-0.00461133	-0.00499215	-0.0822401	0.000134807	0.00123023	-0.042137	-0.0323504	-0.0497704
	120	0.013462	-0.0137364	0.000659332	-0.0809869	-0.000529547	0.00399372	-0.0234551	-0.0256481	-0.103199
	130	0.0214195	-0.00792038	0.00281834	-0.0919475	-0.00772399	0.00339797	-0.0188667	-0.0231883	-0.0640085
	140	0.0285637	0.0128202	0.00454121	-0.0920224	-0.00436307	0.000839652	-0.0204739	-0.0290113	-0.0877881
	150	0.0242787	0.0306749	0.00277598	-0.0901617	-0.00444693	-0.00160574	-0.0108698	-0.0300949	-0.114176
	160	0.0371501	-0.00795629	-0.00950968	-0.0832575	-0.0113817	-0.0029406	-0.0138435	-0.0284599	-0.103938
	170	0.0318817	0.0122296	0.00738477	-0.0953774	-0.00168915	-0.000170233	-0.0257757	-0.0361537	-0.0802792
	180	0.0207798	NaN	0.00816694	-0.0764398	-0.00605339	-0.00219028	-0.0312113	-0.0236295	-0.0418835
	190	0.0263774	NaN	-0.00727404	-0.0639267	-0.00457234	-0.00124914	-0.0271758	-0.0246265	0.088541
	200	0.0201877	NaN	0.00813041	-0.0909012	-0.00450326	0.00125162	-0.0378752	-0.0220326	-0.0632135
	210	0.0359558	NaN	-0.0128733	-0.083243	0.00557253	-0.0140507	-0.0458803	-0.0447771	-0.0409392
Shuffled	Dist Steps	Fish 1	Fish 2	Fish 3	Fish 4	Fish 5	Fish 6	Fish 7	Fish 8	Fish 9
	10	0.0285456	NaN	-0.00291857	-0.0809139	-0.0152577	0.0102844	-0.0413485	-0.028341	-0.0683873
	20	0.0318212	-0.0101969	-0.000870889	-0.0809638	-0.0140247	0.00341709	-0.0379582	-0.031689	-0.0959687
	30	0.0314043	-0.00204676	-0.00374885	-0.0787256	-0.00566804	0.00553969	-0.0396802	-0.0372466	-0.0781365
	40	0.0325296	0.00089058	-0.00171956	-0.0778965	-0.00147448	0.00323211	-0.0395359	-0.0357258	-0.087144
	50	0.0315227	0.0041254	-0.00139493	-0.0791882	-0.00289627	0.00289717	-0.0399265	-0.0369341	-0.0879765
	60	0.0327394	-0.00339845	-0.00221511	-0.078647	-0.0055999	0.00390602	-0.0411448	-0.0348692	-0.0839944
	70	0.0296695	0.00169575	-0.00285163	-0.0797885	-0.0047713	0.00289471	-0.0400747	-0.0345329	-0.0912225
	80	0.0329327	-0.000351951	-0.0024521	-0.0794051	-0.0037474	0.00389798	-0.0396191	-0.0349027	-0.0905068
	90	0.0317858	0.0013337	-0.00282592	-0.0788631	-0.00116303	0.00391251	-0.0406956	-0.034796	-0.0717613
	100	0.0320352	0.000986024	-0.00331605	-0.0780393	-0.00526902	0.00426763	-0.039739	-0.0346643	-0.0879008
	110	0.0308506	0.0038565	-0.0020016	-0.0787431	-0.00761613	0.0038918	-0.0408894	-0.0342552	-0.075818
	120	0.0313473	0.000512875	-0.000417873	-0.0787555	-0.00354012	0.0031845	-0.040412	-0.0365553	-0.0881426
	130	0.0295855	-0.00429586	-0.00240389	-0.0792921	-0.00426833	0.00393874	-0.0395335	-0.0349875	-0.0903446
	140	0.0320069	0.000106399	-0.00273025	-0.0780226	-0.00742243	0.00375503	-0.0398732	-0.0362163	-0.0833886
	150	0.0292283	0.0030171	-0.00233005	-0.0776079	-0.00484075	0.00429168	-0.04068	-0.0379214	-0.0874703
	160	0.0305678	0.0019493	-0.00166117	-0.0779745	-0.00527139	0.00232232	-0.039548	-0.036824	-0.0809153
	170	0.0335111	-0.0321227	-0.000701481	-0.0765378	-0.00365504	0.0044144	-0.0391126	-0.038723	-0.0736231
	180	0.0314062	NaN	-0.00132862	-0.0780691	-0.00831309	0.00549037	-0.0410979	-0.0315328	-0.0869001
	190	0.0308295	NaN	-0.00203805	-0.0810519	-0.00412177	0.00533796	-0.0375864	-0.0365077	-0.0882351
	200	0.0309043	NaN	-0.00622091	-0.0749042	-0.00121683	0.00136237	-0.0404174	-0.0362407	-0.0950654
	210	0.0300803	NaN	-0.000826048	-0.0749244	0.00244867	0.00329369	-0.0391551	-0.0362715	-0.0811285

## Sheet: Figure6
Fig 6 B
Positive
Sham	Dist Steps	Fish 1	Fish 2	Fish 3	Fish 4	Fish 5	Fish 6	Fish 7	Fish 8	Fish 9	Fish 10	Fish 11	Fish 12	Fish 13	Fish 14	Fish 15	Fish 16
	10	0.324545	0.247215	0.215554	0.239472	0.229066	0.142744	0.152376	0.265822	0.291227	0.298135	0.220628	0.21105	0.0928026	0.281377	0.0887435	0.311022
	20	0.239856	0.153004	0.154619	0.152605	0.171242	0.102516	0.08024	0.199255	0.195737	0.207271	0.156893	0.158355	0.0637886	0.195352	0.0541857	0.259929
	30	0.191935	0.10868	0.118154	0.135353	0.145238	0.0793538	0.0515255	0.170338	0.146123	0.167881	0.130695	0.1268	0.0538152	0.166227	0.0424748	0.24446
	40	0.162475	0.0858349	0.105301	0.107673	0.118878	0.0733373	0.042481	0.154118	0.121163	0.14612	0.112075	0.108802	0.0483876	0.142652	0.0358573	0.228875
	50	0.141039	0.0762283	0.0910421	0.0913851	0.0995731	0.0653052	0.0435294	0.14216	0.109819	0.13065	0.104701	0.0939865	0.0453839	0.126134	0.0336756	0.217295
	60	0.131361	0.0687797	0.0807276	0.074076	0.0886438	0.0590196	0.0471808	0.134028	0.0961394	0.118055	0.0996103	0.0816667	0.0417524	0.10783	0.0303641	0.209954
	70	0.122025	0.0643919	0.0776625	0.0713133	0.0790418	0.0512944	0.0430234	0.131989	0.0936228	0.117525	0.0954875	0.0747129	0.0403177	0.0971772	0.0275571	0.21087
	80	0.117343	0.0650496	0.0747957	0.0661812	0.0797685	0.0531844	0.0419977	0.131164	0.0947578	0.109027	0.0909032	0.0705964	0.0396056	0.0915118	0.0262533	0.218792
	90	0.113451	0.0618043	0.0756793	0.0704094	0.0853464	0.0506403	0.0397474	0.134882	0.0966223	0.106935	0.0870188	0.0675923	0.0393325	0.0873058	0.0265095	0.218955
	100	0.104671	0.0576838	0.0770335	0.0679064	0.0872012	0.0492895	0.0376245	0.132411	0.0914781	0.107452	0.0836044	0.0655968	0.039127	0.0849963	0.0279384	0.211178
	110	0.101624	0.0572577	0.0759317	0.0642842	0.0858527	0.0499154	0.0368408	0.136169	0.094058	0.11223	0.0806481	0.0633767	0.0384725	0.0879897	0.0280347	0.227392
	120	0.0986678	0.0563499	0.072685	0.0576859	0.0765466	0.0498113	0.0377164	0.134345	0.0931463	0.115093	0.0823283	0.0628435	0.0370654	0.0894086	0.0258364	0.225075
	130	0.100649	0.0555535	0.0662707	0.0549593	0.0698698	0.0527857	0.0373644	0.13274	0.0950691	0.11086	0.0811411	0.0631575	0.0368498	0.0880983	0.0264803	0.232312
	140	0.101001	0.0583856	0.0604525	0.0483195	0.0580623	0.0532625	0.038174	0.125553	0.101182	0.109304	0.0818852	0.062416	0.036232	0.0848285	0.0275894	0.256661
	150	0.103752	0.0635561	0.0560892	0.0488262	0.0519828	0.0565321	0.0423353	0.126002	0.0995817	0.103466	0.0835942	0.0646728	0.0357335	0.0794631	0.0285859	0.264693
	160	0.112453	0.0670389	0.0537486	0.0495626	0.0551157	0.0586349	0.0430376	0.125215	0.100099	0.101542	0.0868259	0.064888	0.0353432	0.0781777	0.0295708	0.303545
	170	0.123681	0.0677726	0.0524509	0.0491971	0.0542073	0.0634412	0.0450516	0.133673	0.0973238	0.100611	0.0836956	0.0651111	0.0356286	0.0757902	0.0304776	0.315017
	180	0.136861	0.0722157	0.0498936	0.0515325	0.055113	0.0576354	0.0438072	0.14152	0.0998352	0.0996531	0.0797963	0.0650584	0.036611	0.0724245	0.0289202	0.295999
	190	0.149163	0.0693981	0.0509563	0.0526974	0.0613131	0.0632853	0.037506	0.135383	0.109496	0.0996073	0.081537	0.0649726	0.0360279	0.0686585	0.0265345	0.279284
	200	0.149989	0.0671493	0.0488343	0.0524669	0.0592027	0.0626466	0.0371817	0.129643	0.116414	0.0985112	0.080773	0.0679823	0.0360894	0.0665471	0.0245447	0.260186
	210	0.146412	0.0722757	0.0470996	0.0569925	0.0516238	0.0973128	0.0322502	0.120901	0.122177	0.102881	0.0842976	0.0701211	0.0364039	0.0611768	0.0233141	0.431107
	220	0.127111	0.0904187	0.0461954	0.053728	0.0476091	NaN	0.0369371	0.125424	0.136062	0.104509	0.0812865	0.0745596	0.0355683	0.0575322	0.0197529	0.308749
	230	0.115088	0.0584962	0.0488641	0.0541632	0.0612571	NaN	NaN	0.108242	0.143239	0.109151	0.0760934	0.0746925	0.0351977	0.0556528	NaN	NaN
	240	0.0989227	0.0463788	0.0489708	0.031459	0.0668002	NaN	NaN	0.105701	0.1399	0.112311	0.0691485	0.0788036	0.0333264	0.0568861	NaN	NaN
	250	NaN	NaN	0.0289767	0.0214269	NaN	NaN	NaN	0.0939931	0.153859	0.112485	0.0593189	0.0858403	0.0304911	0.0536232	NaN	NaN
	260	NaN	NaN	NaN	NaN	NaN	NaN	NaN	0.0680126	0.204373	0.118219	0.0574223	0.0884665	0.0267971	0.05286	NaN	NaN
	270	NaN	NaN	NaN	NaN	NaN	NaN	NaN	0.108609	NaN	0.122719	0.0287388	0.0945711	0.0235496	0.0473728	NaN	NaN
	280	NaN	NaN	NaN	NaN	NaN	NaN	NaN	0.268844	NaN	0.107936	0.00956832	0.0778267	0.0212428	0.0348322	NaN	NaN
	290	NaN	NaN	NaN	NaN	NaN	NaN	NaN	NaN	NaN	0.095549	NaN	0.109483	0.0221757	0.00297801	NaN	NaN
	300	NaN	NaN	NaN	NaN	NaN	NaN	NaN	NaN	NaN	0.106528	NaN	NaN	0.0231587	NaN	NaN	NaN
Ablated	Dist Steps	Fish 1	Fish 2	Fish 3	Fish 4	Fish 5	Fish 6	Fish 7	Fish 8	Fish 9	Fish 10	Fish 11	Fish 12	Fish 13	Fish 14	Fish 15	Fish 16
	10	0.162726	0.117458	0.169324	0.133967	0.188617	0.202803	0.223379	0.316997	0.28511	0.266398	0.199065	0.178563	0.151576	0.207433	0.105132	0.120821
	20	0.0964444	0.07819	0.117431	0.0872634	0.141601	0.130606	0.192861	0.203683	0.209098	0.182062	0.131475	0.120071	0.0765858	0.162953	0.076577	0.0871258
	30	0.074956	0.0632785	0.0932191	0.0675356	0.123898	0.107511	0.173425	0.170979	0.188273	0.154512	0.104629	0.07032	0.0563188	0.144496	0.0645178	0.0691666
	40	0.0586164	0.0526396	0.0761745	0.0550343	0.109951	0.090582	0.16018	0.14234	0.169134	0.133805	0.07928	0.0436431	0.0438152	0.13529	0.0632352	0.0555205
	50	0.0461675	0.0476355	0.0641296	0.0447165	0.097848	0.0778567	0.143103	0.134324	0.145988	0.118385	0.0674922	0.031907	0.0397616	0.131782	0.0577502	0.0427868
	60	0.0400727	0.0431795	0.0542047	0.0361413	0.0874539	0.0623725	0.121675	0.121459	0.125875	0.105189	0.0620013	0.0314873	0.0384821	0.123565	0.0575933	0.0362416
	70	0.0380935	0.0403831	0.0516257	0.031033	0.0757459	0.054411	0.103426	0.114927	0.112829	0.0945022	0.0540547	0.0346186	0.0381491	0.127648	0.0539968	0.0319729
	80	0.0382244	0.0390592	0.0517422	0.0284705	0.0657309	0.0508084	0.0911958	0.107463	0.100797	0.0876247	0.0550087	0.0380764	0.0387111	0.121274	0.0520603	0.0300643
	90	0.0359667	0.0395501	0.0547374	0.0282792	0.0561887	0.051771	0.0920571	0.105466	0.0957976	0.0837822	0.0576342	0.0392163	0.040416	0.119267	0.0525155	0.0319718
	100	0.033082	0.0381778	0.0533895	0.0290499	0.0489969	0.0524786	0.090675	0.10649	0.0935859	0.0838206	0.0572212	0.036011	0.0408664	0.113573	0.0523933	0.0345166
	110	0.0316524	0.0359462	0.0526478	0.0314184	0.045059	0.0561866	0.0972668	0.105781	0.0917555	0.0858146	0.056734	0.0301428	0.0433173	0.11488	0.0533664	0.0382672
	120	0.032754	0.0342238	0.0498222	0.0334964	0.0438566	0.0558073	0.0975972	0.106486	0.0991473	0.087834	0.0576882	0.0266107	0.0462474	0.115764	0.056178	0.0384523
	130	0.0318793	0.035344	0.0456157	0.0350476	0.0425534	0.0522886	0.0931147	0.108733	0.100131	0.0917594	0.0572168	0.0276294	0.0498559	0.125747	0.0582152	0.0378575
	140	0.0321987	0.037325	0.0458004	0.0344181	0.0438546	0.0509566	0.0838521	0.107822	0.0974493	0.0911415	0.0581661	0.0336947	0.0515119	0.143838	0.0614826	0.033434
	150	0.0322091	0.0430908	0.0456081	0.0341778	0.0466147	0.0456819	0.0721485	0.109222	0.0947258	0.0914519	0.0587656	0.0422125	0.049678	0.152458	0.0691464	0.0272529
	160	0.0317536	0.0456605	0.0467491	0.0332014	0.0485546	0.0430297	0.0585849	0.107834	0.0838354	0.0868712	0.0617323	0.0491655	0.0525333	0.154457	0.0791241	0.0239186
	170	0.0331532	0.0461293	0.0481649	0.0317608	0.0507041	0.0463022	0.044282	0.104016	0.0741041	0.084576	0.0677298	0.0587664	0.0582493	0.14965	0.0820126	0.0222335
	180	0.0351274	0.0428695	0.0487313	0.0321747	0.0524683	0.0522694	0.0345165	0.107088	0.0645956	0.0825753	0.0731062	0.0683048	0.070386	0.156495	0.073752	0.0228328
	190	0.0375587	0.0427224	0.0501623	0.0335213	0.0543277	0.0579487	0.0285702	0.105471	0.0663822	0.0812532	0.0757827	0.0570407	0.0281137	0.196455	0.0707544	0.0221948
	200	0.0401898	0.0408457	0.050666	0.031881	0.0535019	0.0566461	0.0251331	0.105505	0.0639973	0.0824618	0.0812943	0.0587257	NaN	0.26178	0.0647833	0.0215775
	210	0.0405988	0.0383046	0.048668	0.0299066	0.0540051	0.0570971	0.0242775	0.108256	0.0586693	0.0819942	0.0779561	0.0477214	NaN	0.274634	0.0657641	0.0226321
	220	0.0425059	0.0351059	0.0468897	0.0284633	0.0497182	0.0639183	0.0247687	0.106001	0.0606518	0.0808803	0.0865032	NaN	NaN	NaN	0.0517418	0.0230871
	230	0.0459718	0.0340728	0.0445133	0.0244696	0.0443647	0.0674397	0.0254443	0.105412	0.0586826	0.0816303	0.114956	NaN	NaN	NaN	0.0421102	0.0222555
	240	0.0475971	0.0209566	0.0431303	0.0230012	0.0382421	0.0711404	0.0277676	0.115959	0.053112	0.0827356	0.0974426	NaN	NaN	NaN	0.0252998	0.0204621
	250	0.0489941	NaN	0.0412605	0.0244447	0.0315735	0.0722734	0.0298265	0.116623	0.0598216	0.0795064	NaN	NaN	NaN	NaN	0.00897681	0.0206474
	260	0.0621333	NaN	0.0448191	0.0356126	0.0293293	0.0815126	0.0336681	0.118639	0.0677869	0.0773949	NaN	NaN	NaN	NaN	NaN	0.0201751
	270	0.00967618	NaN	0.0421843	0.030934	0.0284092	NaN	0.0345652	0.138576	NaN	0.0789416	NaN	NaN	NaN	NaN	NaN	0.0222281
	280	NaN	NaN	0.0416989	NaN	0.0256454	NaN	0.0455262	0.0513396	NaN	0.0461232	NaN	NaN	NaN	NaN	NaN	0.0317792
	290	NaN	NaN	0.0493939	NaN	0.0231813	NaN	0.076464	0.0431553	NaN	0.0403083	NaN	NaN	NaN	NaN	NaN	0.0292626
	300	NaN	NaN	NaN	NaN	0.0214482	NaN	NaN	NaN	NaN	0.0132332	NaN	NaN	NaN	NaN	NaN	NaN
Negative
Sham	Dist Steps	Fish 1	Fish 2	Fish 3	Fish 4	Fish 5	Fish 6	Fish 7	Fish 8	Fish 9	Fish 10	Fish 11	Fish 12	Fish 13	Fish 14	Fish 15	Fish 16
	10	-0.0818565	-0.0725206	-0.0384002	-0.0604674	-0.0368865	-0.0849267	-0.0623987	-0.145851	-0.0953035	-0.143104	-0.0941337	-0.048867	-0.0370821	-0.0475979	-0.0206034	-0.178122
	20	-0.0846657	-0.0677505	-0.0383404	-0.0688176	-0.0412327	-0.0812636	-0.0553728	-0.144145	-0.0925568	-0.116282	-0.0965721	-0.0611521	-0.0369035	-0.0530378	-0.0210258	-0.202775
	30	-0.0805238	-0.0580014	-0.037272	-0.0584467	-0.0359498	-0.072404	-0.045121	-0.135014	-0.0915564	-0.100975	-0.0991135	-0.054917	-0.0356834	-0.0533813	-0.019988	-0.195479
	40	-0.0759623	-0.053901	-0.0370122	-0.0560717	-0.032319	-0.0687495	-0.0392185	-0.125321	-0.0953014	-0.0937676	-0.092562	-0.0503208	-0.0353994	-0.0495194	-0.0192505	-0.192642
	50	-0.0781601	-0.0456307	-0.0359671	-0.0498188	-0.0289674	-0.0587127	-0.0359904	-0.1205	-0.0810657	-0.0877256	-0.0880177	-0.0467757	-0.0328414	-0.044655	-0.0175371	-0.197146
	60	-0.0784478	-0.042692	-0.0334924	-0.0444468	-0.0274867	-0.0518454	-0.0382059	-0.114394	-0.075407	-0.0855543	-0.0842487	-0.0467728	-0.0317486	-0.0391243	-0.0165064	-0.185026
	70	-0.0760637	-0.0405649	-0.035343	-0.0403397	-0.0241251	-0.0469983	-0.0380318	-0.118975	-0.074561	-0.0914343	-0.0776917	-0.0443218	-0.0293428	-0.0383141	-0.0162964	-0.195085
	80	-0.077416	-0.035569	-0.034496	-0.0383076	-0.024185	-0.0514435	-0.0377706	-0.115312	-0.066365	-0.0908754	-0.0754786	-0.0468355	-0.0293146	-0.0387606	-0.0166434	-0.190133
	90	-0.075769	-0.0323323	-0.0356429	-0.0357994	-0.0251878	-0.0547881	-0.0347716	-0.118473	-0.0740413	-0.0943923	-0.0733831	-0.0404714	-0.0288335	-0.0360693	-0.0158293	-0.192419
	100	-0.0721993	-0.0333052	-0.03534	-0.0356529	-0.0249756	-0.0545506	-0.0326506	-0.115367	-0.0792678	-0.0918754	-0.0729997	-0.0390842	-0.026995	-0.0369583	-0.0141508	-0.197265
	110	-0.070435	-0.0335292	-0.0338791	-0.0371032	-0.0256438	-0.0531051	-0.0313627	-0.113184	-0.0845507	-0.08994	-0.0703411	-0.0379635	-0.0260106	-0.0361061	-0.0153448	-0.194492
	120	-0.0708936	-0.0413225	-0.0310798	-0.0350257	-0.0243845	-0.0557894	-0.0317995	-0.110531	-0.0835583	-0.0919572	-0.0646097	-0.038397	-0.0244813	-0.037404	-0.015626	-0.196707
	130	-0.0725622	-0.0441786	-0.0317918	-0.0383097	-0.0263231	-0.0584145	-0.0339404	-0.112197	-0.0915935	-0.0938751	-0.0649498	-0.035186	-0.0246413	-0.0373976	-0.0172445	-0.205174
	140	-0.0704962	-0.0463327	-0.0324336	-0.0407765	-0.0294175	-0.0613552	-0.0376812	-0.10969	-0.0863844	-0.0906015	-0.0658881	-0.0418573	-0.0242068	-0.0367484	-0.0184892	-0.213338
	150	-0.0703425	-0.0489886	-0.0321331	-0.041337	-0.0302521	-0.0638944	-0.0386503	-0.109243	-0.0927951	-0.084892	-0.0693599	-0.0405491	-0.0247489	-0.0380535	-0.0182836	-0.230759
	160	-0.0663453	-0.0480562	-0.0356474	-0.0421859	-0.0323409	-0.0597135	-0.0422914	-0.111785	-0.10058	-0.0857041	-0.0709292	-0.0356574	-0.0258267	-0.0386777	-0.0192841	-0.241425
	170	-0.0650837	-0.0496515	-0.0380504	-0.04376	-0.0377966	-0.0519126	-0.0430359	-0.116412	-0.101843	-0.0856155	-0.0731045	-0.0354264	-0.027975	-0.0409472	-0.0184819	-0.22643
	180	-0.0624424	-0.0481715	-0.0412413	-0.0443139	-0.0401375	-0.0467761	-0.0396668	-0.124917	-0.107859	-0.0942058	-0.0729498	-0.0347112	-0.0286243	-0.0426924	-0.0153765	-0.217261
	190	-0.066167	-0.050224	-0.0435747	-0.0480978	-0.0412945	-0.0618704	-0.0396547	-0.123784	-0.115199	-0.0976356	-0.0728068	-0.0314669	-0.0282526	-0.043493	-0.0135264	-0.221838
	200	-0.0628469	-0.047979	-0.0414081	-0.0506782	-0.036057	-0.0659519	-0.0380107	-0.115562	-0.103439	-0.0982063	-0.0740226	-0.0342109	-0.0273207	-0.041202	-0.0120094	-0.254344
	210	-0.0620013	-0.0535167	-0.0420353	-0.0537187	-0.0375348	-0.143134	-0.0233994	-0.101151	-0.0913289	-0.10178	-0.0755799	-0.032963	-0.0275687	-0.0390358	-0.0104446	-0.401379
	220	-0.0565062	-0.0503478	-0.041724	-0.0525362	-0.0444783	NaN	-0.0113285	-0.0858251	-0.0772567	-0.110156	-0.0736977	-0.0319839	-0.0279553	-0.0390685	-0.00572356	-0.451474
	230	-0.0576919	-0.0424055	-0.0424951	-0.0528209	-0.0278399	NaN	NaN	-0.0677791	-0.0644675	-0.0994523	-0.078964	-0.0295232	-0.0283629	-0.0388757	-0.00653756	NaN
	240	-0.0201735	-0.0234961	-0.070883	-0.0450352	-0.0325651	NaN	NaN	-0.0560007	-0.078196	-0.0989812	-0.0728897	-0.0284447	-0.0257564	-0.0402801	NaN	NaN
	250	NaN	NaN	-0.10236	NaN	NaN	NaN	NaN	-0.0729395	-0.109666	-0.106165	-0.0648766	-0.022263	-0.0202649	-0.040353	NaN	NaN
	260	NaN	NaN	NaN	NaN	NaN	NaN	NaN	-0.0618189	NaN	-0.111746	-0.0415256	-0.0261995	-0.0177452	-0.0372562	NaN	NaN
	270	NaN	NaN	NaN	NaN	NaN	NaN	NaN	-0.019009	NaN	-0.114711	-0.00964272	-0.0245953	-0.0172087	-0.0339542	NaN	NaN
	280	NaN	NaN	NaN	NaN	NaN	NaN	NaN	-0.0110278	NaN	-0.0931165	-0.0061175	-0.0180746	-0.0173981	-0.0333032	NaN	NaN
	290	NaN	NaN	NaN	NaN	NaN	NaN	NaN	NaN	NaN	-0.0705838	NaN	-0.0162733	-0.0230384	-0.013574	NaN	NaN
	300	NaN	NaN	NaN	NaN	NaN	NaN	NaN	NaN	NaN	-0.0977084	NaN	NaN	NaN	NaN	NaN	NaN
Ablated	Dist Steps	Fish 1	Fish 2	Fish 3	Fish 4	Fish 5	Fish 6	Fish 7	Fish 8	Fish 9	Fish 10	Fish 11	Fish 12	Fish 13	Fish 14	Fish 15	Fish 16
	10	-0.0527246	-0.0683796	-0.083378	-0.0259577	-0.0147759	-0.0690883	-0.0456804	-0.107931	-0.0643174	-0.0634768	-0.0692668	-0.0223885	-0.04248	-0.14524	-0.0843098	-0.0261446
	20	-0.0480781	-0.0651565	-0.0724683	-0.0301163	-0.0184738	-0.0655349	-0.0343292	-0.120827	-0.0660546	-0.0722818	-0.0834807	-0.0290961	-0.050485	-0.157992	-0.079551	-0.0286962
	30	-0.0420382	-0.0564304	-0.0591658	-0.0277533	-0.0192169	-0.061416	-0.0328873	-0.121403	-0.0549046	-0.0775955	-0.0686417	-0.0263513	-0.0444658	-0.150009	-0.0673313	-0.0250729
	40	-0.037683	-0.0490118	-0.0531022	-0.0234961	-0.0208174	-0.0522633	-0.0285642	-0.118827	-0.0549221	-0.0709183	-0.0569344	-0.0202158	-0.0400406	-0.147346	-0.0599985	-0.0230639
	50	-0.0343075	-0.0457183	-0.0459081	-0.021806	-0.0176763	-0.044164	-0.0266297	-0.108105	-0.0483899	-0.0564492	-0.0552015	-0.0180302	-0.0352845	-0.130922	-0.0579258	-0.0205195
	60	-0.0326466	-0.0408186	-0.0476073	-0.0195823	-0.0170426	-0.0424441	-0.0232522	-0.102166	-0.0446474	-0.0517407	-0.0495119	-0.0194671	-0.0311029	-0.120171	-0.0530621	-0.0199594
	70	-0.0325834	-0.040016	-0.045077	-0.0191046	-0.0175989	-0.0353807	-0.0246074	-0.101472	-0.0494274	-0.0568707	-0.0513604	-0.0204234	-0.0301773	-0.120265	-0.0510855	-0.0202415
	80	-0.0320005	-0.0387218	-0.043838	-0.0180065	-0.0166222	-0.0351905	-0.0237528	-0.104123	-0.044788	-0.0562944	-0.0475138	-0.0183155	-0.0285686	-0.120838	-0.0525939	-0.019715
	90	-0.0310503	-0.0365706	-0.0433309	-0.0189078	-0.0173343	-0.0325853	-0.0245061	-0.0981127	-0.046152	-0.0573609	-0.0453167	-0.0172373	-0.0281946	-0.11766	-0.0521161	-0.0195344
	100	-0.0281687	-0.0341324	-0.0422249	-0.0183336	-0.0171593	-0.0326863	-0.0243494	-0.100007	-0.0395707	-0.0550559	-0.0442617	-0.017578	-0.0306086	-0.116556	-0.0503765	-0.0189654
	110	-0.0278241	-0.0329619	-0.0401601	-0.0184163	-0.0165408	-0.0322044	-0.023551	-0.0983499	-0.0417578	-0.0512417	-0.0444222	-0.0170731	-0.0329195	-0.122348	-0.0509019	-0.0192327
	120	-0.0289344	-0.0349491	-0.0396694	-0.0197867	-0.0164237	-0.0314653	-0.0228919	-0.0967707	-0.0425583	-0.0496866	-0.0447887	-0.0178324	-0.037858	-0.126847	-0.0522872	-0.0195553
	130	-0.0294671	-0.0371838	-0.0400235	-0.0205653	-0.0171641	-0.0319884	-0.0238332	-0.0971117	-0.0446567	-0.0501739	-0.0464372	-0.0189654	-0.0405027	-0.135228	-0.0529127	-0.0190324
	140	-0.0303699	-0.0410683	-0.0395298	-0.0210751	-0.0169226	-0.0328496	-0.0220282	-0.096308	-0.0425966	-0.0526444	-0.0527496	-0.0213128	-0.0463066	-0.142982	-0.0582083	-0.0195726
	150	-0.0306985	-0.044076	-0.0391722	-0.0232252	-0.0163227	-0.0376037	-0.0225103	-0.0968316	-0.0459333	-0.0547241	-0.0565277	-0.023128	-0.0490094	-0.152697	-0.0642748	-0.0196619
	160	-0.031709	-0.0451246	-0.041869	-0.0242888	-0.01623	-0.0412719	-0.022878	-0.0962447	-0.0513514	-0.0553752	-0.0646476	-0.0290603	-0.0448735	-0.168341	-0.0750048	-0.0207624
	170	-0.0329848	-0.0467902	-0.0423019	-0.0234665	-0.0175452	-0.0444285	-0.0226068	-0.0995979	-0.0529551	-0.0571355	-0.0663645	-0.0364214	-0.0392684	-0.198335	-0.0790819	-0.0211479
	180	-0.0339995	-0.0463935	-0.044167	-0.0231361	-0.0188082	-0.0499995	-0.023222	-0.102585	-0.0507206	-0.0604043	-0.0715818	-0.0436837	-0.0422329	-0.167408	-0.077548	-0.0208562
	190	-0.0377931	-0.0407715	-0.0457646	-0.0239671	-0.0208009	-0.0540295	-0.0245237	-0.111477	-0.0482992	-0.0639993	-0.074327	-0.0667591	-0.0339857	-0.142949	-0.0726814	-0.021424
	200	-0.0401889	-0.0371988	-0.0449653	-0.0256882	-0.0220194	-0.0523249	-0.0235955	-0.114019	-0.0454929	-0.0653413	-0.0750374	-0.0851096	NaN	-0.152156	-0.0652864	-0.0232598
	210	-0.041399	-0.0293198	-0.0430256	-0.0265799	-0.0232206	-0.0523721	-0.0241097	-0.111934	-0.0455894	-0.0682531	-0.0729992	-0.0965308	NaN	NaN	-0.0570898	-0.0237591
	220	-0.0444139	-0.035347	-0.0439814	-0.0252082	-0.0235524	-0.0533678	-0.0244929	-0.107608	-0.0439257	-0.0674267	-0.0786175	NaN	NaN	NaN	-0.053607	-0.0237268
	230	-0.043582	-0.0299663	-0.0443289	-0.0210993	-0.0240982	-0.0556109	-0.0244488	-0.112526	-0.042291	-0.0626788	-0.0919171	NaN	NaN	NaN	-0.0683931	-0.0217237
	240	-0.0435539	-0.0127556	-0.0361169	-0.0222782	-0.0242933	-0.0630941	-0.0250707	-0.112161	-0.0441918	-0.0602825	-0.191004	NaN	NaN	NaN	-0.0294697	-0.0213376
	250	-0.0419852	-0.0110528	-0.0332565	-0.0261895	-0.0265007	-0.0566783	-0.0254641	-0.120263	-0.0410253	-0.0583867	NaN	NaN	NaN	NaN	-0.0206452	-0.0198062
	260	-0.0458344	NaN	-0.0260072	-0.0246266	-0.0242698	-0.0220023	-0.0303627	-0.119452	-0.0264992	-0.054039	NaN	NaN	NaN	NaN	NaN	-0.0197267
	270	NaN	NaN	-0.0180597	-0.0105853	-0.0238268	NaN	-0.035646	-0.0988609	NaN	-0.0397549	NaN	NaN	NaN	NaN	NaN	-0.017216
	280	NaN	NaN	-0.0290306	NaN	-0.0199381	NaN	-0.0354302	-0.067505	NaN	-0.0271723	NaN	NaN	NaN	NaN	NaN	-0.0122467
	290	NaN	NaN	-0.014408	NaN	-0.0168609	NaN	-0.0218841	-0.00835747	NaN	-0.0226347	NaN	NaN	NaN	NaN	NaN	NaN
	300	NaN	NaN	NaN	NaN	-0.0159573	NaN	NaN	NaN	NaN	-0.0234673	NaN	NaN	NaN	NaN	NaN	NaN
Fig 6 D
Habenula	Positive
Sham	Dist Steps	Fish 1	Fish 2	Fish 3	Fish 4	Fish 5	Fish 6	Fish 7	Fish 8	Fish 9	Fish 10	Fish 11	Fish 12	Fish 13	Fish 14	Fish 15	Fish 16
	10	0.733608	0.257461	0.0861683	0.177379	0.179065	0.211988	0.268349	NaN	0.475182	0.432348	0.413218	0.324524	0.165408	0.451888	0.218719	0.351063
	20	0.467545	0.175016	0.197741	0.314822	0.262751	0.230438	0.0932892	0.271942	0.332325	0.327493	0.301991	0.25515	0.110659	0.329676	0.129438	0.283962
	30	0.379549	0.13809	0.195102	0.178451	0.176656	0.230472	0.091786	0.254872	0.235949	0.232597	0.21191	0.206368	0.0784876	0.211705	0.0836873	0.277108
	40	0.316344	0.132063	0.193312	0.147125	0.190681	0.0738963	0.0721577	0.24344	0.193757	0.175577	0.159164	0.173143	0.0626948	0.176493	0.0599073	0.254726
	50	0.274631	0.116017	0.128668	0.189466	0.156591	0.147908	0.0602554	0.235395	0.149052	0.159099	0.156633	0.155667	0.0545773	0.15247	0.0526146	0.252293
	60	0.29614	0.101333	0.135685	0.191886	0.150885	0.113743	0.0512531	0.206054	0.153557	0.129472	0.151189	0.14126	0.0454305	0.138344	0.0444786	0.215062
	70	0.248621	0.0863593	0.129142	0.133069	0.137829	0.0976752	0.0532184	0.17378	0.126061	0.127404	0.112095	0.127209	0.0409617	0.115141	0.0455314	0.215168
	80	0.221849	0.0958846	0.130666	0.148954	0.142499	0.103418	0.0536664	0.1564	0.112389	0.111611	0.10063	0.124758	0.0384206	0.104768	0.042077	0.157112
	90	0.205912	0.0792962	0.135649	0.0923538	0.119021	0.168343	0.0368231	0.125787	0.103177	0.114264	0.100302	0.120341	0.0389816	0.0948084	0.0322643	0.173784
	100	0.207746	0.0782599	0.120641	0.137504	0.118901	0.0845998	0.036832	0.155072	0.123811	0.0821494	0.0985864	0.114723	0.0397613	0.107416	0.0267278	0.212694
Ablated	Dist Steps	Fish 1	Fish 2	Fish 3	Fish 4	Fish 5	Fish 6	Fish 7	Fish 8	Fish 9	Fish 10	Fish 11	Fish 12	Fish 13	Fish 14	Fish 15	Fish 16
	10	0.241995	0.134089	0.135828	0.0708431	0.0606102	0.278946	0.342953	0.476695	0.271286	0.426194	0.357227	0.221202	0.320537	0.33709	0.136048	0.123606
	20	0.188246	0.0980817	0.170015	0.139524	0.125937	0.137477	0.264633	0.338368	0.249396	0.272764	0.21157	0.13315	0.168924	0.247727	0.107281	0.131399
	30	0.140106	0.130031	0.1658	0.115847	0.157737	0.149425	0.204282	0.238336	0.185991	0.182084	0.152237	0.0842371	0.0967403	0.164743	0.082125	0.0966779
	40	0.118786	0.0996716	0.157282	0.0895995	0.0946757	0.126464	0.177346	0.185342	0.128504	0.135532	0.116015	0.0593696	0.0714727	0.179654	0.0791977	0.0713367
	50	0.118313	0.109127	0.159447	0.0986697	0.0944811	0.131115	0.167943	0.150874	0.106337	0.112397	0.108081	0.0457344	0.0734909	0.14972	0.0552484	0.0349888
	60	0.10499	0.0855372	0.152522	0.0843562	0.0660082	0.113372	0.20591	0.133492	0.0877829	0.103127	0.0932533	0.0374673	0.0619177	0.124666	0.0515533	0.0407878
	70	0.0886727	0.0854689	0.129043	0.0846192	0.0983083	0.083204	0.183007	0.120684	0.0932568	0.0891635	0.0843788	0.0374265	0.0572258	0.116411	0.0529718	0.0298661
	80	0.0723917	0.0770993	0.113233	0.0594975	0.103147	0.0941207	0.19054	0.110626	0.0880801	0.0876434	0.0866944	0.0391568	0.061606	0.117449	0.0494707	0.0337708
	90	0.0725864	0.0689545	0.112233	0.0755456	0.0746671	0.0904137	0.172491	0.103656	0.0801636	0.08011	0.0719417	0.0333103	0.0509278	0.119145	0.0573397	0.0246543
	100	0.0657079	0.0762604	0.106329	0.0644729	0.0596601	0.10877	0.177324	0.108688	0.0806339	0.0755689	0.0729438	0.0352498	0.0460577	0.0821437	0.0684555	0.0295707
Habenula	Negative
Sham	Dist Steps	Fish 1	Fish 2	Fish 3	Fish 4	Fish 5	Fish 6	Fish 7	Fish 8	Fish 9	Fish 10	Fish 11	Fish 12	Fish 13	Fish 14	Fish 15	Fish 16
	10	NaN	-0.0105252	NaN	NaN	NaN	NaN	-0.0112545	NaN	NaN	NaN	NaN	NaN	-0.0110007	-0.00958838	NaN	NaN
	20	-0.0791269	-0.0639785	-0.0612998	NaN	NaN	-0.0862503	-0.166816	-0.0860886	-0.0746263	-0.172093	-0.0613794	-0.0355234	-0.0321079	-0.108835	-0.016349	-0.223594
	30	-0.116411	-0.0214708	-0.0174487	-0.0468241	-0.0538038	-0.112992	-0.0635947	-0.102243	-0.0891135	-0.0988568	-0.0959743	-0.0575263	-0.0339716	-0.104492	-0.0244547	-0.168313
	40	-0.110462	-0.0635618	-0.0214038	-0.017793	-0.0447586	-0.0911403	-0.0663344	-0.0969473	-0.0883956	-0.0889944	-0.0900914	-0.0467422	-0.0256428	-0.0931062	-0.0258082	-0.193469
	50	-0.185512	-0.0542265	-0.0546947	-0.193468	-0.0215415	-0.104051	-0.0406155	-0.0702272	-0.0948687	-0.112071	-0.0971555	-0.0672253	-0.0333701	-0.0873754	-0.0239399	-0.13993
	60	-0.152269	-0.0536754	-0.0347217	-0.109076	-0.040755	-0.1149	-0.052782	-0.0593755	-0.0913457	-0.110377	-0.125605	-0.0505008	-0.034119	-0.0919713	-0.0233021	-0.157481
	70	-0.218112	-0.032305	-0.0578293	-0.0157027	-0.0217915	-0.0756673	-0.0541768	-0.0988264	-0.117591	-0.114029	-0.0990492	-0.0594628	-0.0317437	-0.0859078	-0.023995	-0.142902
	80	-0.207396	-0.0258577	-0.0412402	-0.0532689	-0.0607006	-0.0554222	-0.0430105	-0.056037	-0.139447	-0.087138	-0.106209	-0.0682951	-0.0315823	-0.110341	-0.0202277	-0.179538
	90	-0.171301	-0.0411484	-0.0412169	-0.0540601	-0.0229233	-0.0356102	-0.027256	-0.109479	-0.145296	-0.0812249	-0.10301	-0.0550781	-0.03546	-0.100352	-0.0282026	-0.168754
	100	-0.113672	-0.0434875	-0.0327352	-0.0280979	-0.029187	-0.100641	-0.0372938	-0.0712307	-0.135318	-0.0820522	-0.116441	-0.057638	-0.0328925	-0.0835499	-0.0277817	-0.190134
Ablated	Dist Steps	Fish 1	Fish 2	Fish 3	Fish 4	Fish 5	Fish 6	Fish 7	Fish 8	Fish 9	Fish 10	Fish 11	Fish 12	Fish 13	Fish 14	Fish 15	Fish 16
	10	-0.0339604	-0.00601956	NaN	NaN	NaN	NaN	NaN	NaN	NaN	NaN	-0.0335038	-0.00931341	NaN	-0.185717	-0.245404	NaN
	20	-0.0804014	-0.0522444	-0.0680422	-0.00769197	-0.000911371	-0.0118422	-0.0574318	-0.0627393	-0.113414	-0.0739714	-0.0616947	-0.0292842	-0.0461509	-0.098479	-0.0944494	-0.0370268
	30	-0.0779087	-0.0719913	-0.0789548	-0.0119817	-0.0115389	-0.0364393	-0.0330314	-0.0883507	-0.0939236	-0.0689204	-0.0715944	-0.037487	-0.0577871	-0.108358	-0.0791862	-0.0299194
	40	-0.0537614	-0.0605558	-0.0621804	-0.0287937	-0.0106563	-0.0217219	-0.0343643	-0.0890544	-0.081609	-0.0702398	-0.0890901	-0.0375947	-0.0569949	-0.110037	-0.0678066	-0.0390782
	50	-0.0551807	-0.0651874	-0.0815344	-0.0237336	-0.010702	-0.0190978	-0.0109465	-0.092771	-0.0939395	-0.0945528	-0.0953518	-0.0477389	-0.0570348	-0.125876	-0.0642783	-0.0376392
	60	-0.04673	-0.0812705	-0.0624838	-0.0253196	-0.0139373	-0.00874412	-0.0605284	-0.106371	-0.0903407	-0.114044	-0.0922825	-0.0418016	-0.0610064	-0.116493	-0.0643163	-0.0356176
	70	-0.0465013	-0.0501179	-0.0553488	-0.0265308	-0.0190841	-0.0183601	-0.011132	-0.125064	-0.0869874	-0.114534	-0.0839035	-0.0314378	-0.0497957	-0.130397	-0.0579234	-0.0397262
	80	-0.0461291	-0.0633393	-0.0898081	-0.0374222	-0.0117989	-0.0278113	-0.0474758	-0.113593	-0.0758514	-0.108074	-0.0778498	-0.0331685	-0.0577106	-0.145427	-0.0607779	-0.026008
	90	-0.0454603	-0.0688392	-0.0512273	-0.0166966	-0.0116943	-0.0184703	-0.0410468	-0.115891	-0.0720814	-0.108905	-0.0639779	-0.030068	-0.052965	-0.0899719	-0.0606827	-0.0284141
	100	-0.0383803	-0.0637485	-0.0699073	-0.0190647	-0.0113685	-0.0185912	-0.0307158	-0.133398	-0.087602	-0.108794	-0.0613406	-0.0354855	-0.0567029	-0.107632	-0.0629493	-0.0257056
Dl	Positive
Sham	Dist Steps	Fish 1	Fish 2	Fish 3	Fish 4	Fish 5	Fish 6	Fish 7	Fish 8	Fish 9	Fish 10	Fish 11	Fish 12	Fish 13	Fish 14	Fish 15	Fish 16
	10	0.447877	0.290194	0.248931	NaN	0.301976	0.163638	0.284145	0.355889	0.365049	0.499649	0.233232	0.197707	0.160942	0.471487	0.127547	0.556163
	20	0.357217	0.200482	0.196784	0.301856	0.206441	0.121681	0.18152	0.259886	0.332244	0.378859	0.225402	0.179775	0.0923803	0.321032	0.0741585	0.491172
	30	0.279412	0.121549	0.133505	0.284047	0.209693	0.0935387	0.114515	0.241348	0.264163	0.286624	0.173765	0.161154	0.0698869	0.232243	0.0505103	0.447058
	40	0.242351	0.10433	0.110573	0.181183	0.152691	0.0791803	0.0840999	0.202361	0.232768	0.246744	0.169059	0.153554	0.0623771	0.189912	0.0462642	0.425197
	50	0.225702	0.130813	0.12087	0.15338	0.172179	0.0869968	0.0733321	0.189543	0.235466	0.2268	0.165607	0.134302	0.0589174	0.188901	0.0441284	0.449768
	60	0.228517	0.12122	0.115041	0.153851	0.155392	0.0648049	0.0435671	0.180876	0.217435	0.215743	0.160371	0.128237	0.0517452	0.185729	0.0403322	0.441351
	70	0.236906	0.11765	0.106836	0.130004	0.13934	0.0777105	0.0535767	0.163589	0.180606	0.220153	0.149572	0.120935	0.054911	0.17115	0.0437969	0.424678
	80	0.23414	0.133475	0.111545	0.164682	0.130558	0.0648824	0.0406696	0.159344	0.213114	0.231931	0.145408	0.120718	0.0560082	0.180659	0.0428987	0.429664
	90	0.235989	0.126876	0.106943	0.150409	0.134338	0.0535985	0.0438166	0.151002	0.184366	0.194968	0.133839	0.114331	0.0519039	0.170823	0.0387559	0.413931
	100	0.235065	0.107604	0.115311	0.0920906	0.109119	0.061038	0.0464642	0.143323	0.202163	0.194701	0.126418	0.118066	0.0586688	0.162487	0.0383058	0.40936
Ablated	Dist Steps	Fish 1	Fish 2	Fish 3	Fish 4	Fish 5	Fish 6	Fish 7	Fish 8	Fish 9	Fish 10	Fish 11	Fish 12	Fish 13	Fish 14	Fish 15	Fish 16
	10	0.251394	0.184792	0.247999	0.161951	0.155114	0.321773	0.310598	0.456119	0.482387	0.442837	0.31571	0.307305	0.391549	0.293336	0.194091	0.173883
	20	0.198085	0.165007	0.195091	0.141842	0.249127	0.234505	0.287495	0.368152	0.316245	0.327038	0.291942	0.241782	0.228935	0.277128	0.144223	0.12505
	30	0.138931	0.13455	0.149166	0.101612	0.177772	0.179263	0.237963	0.273412	0.242759	0.242746	0.214049	0.19517	0.107994	0.234638	0.107639	0.0766512
	40	0.113885	0.121903	0.141076	0.0924394	0.157166	0.164035	0.212913	0.228112	0.22994	0.212054	0.198564	0.163238	0.121752	0.232474	0.0947373	0.0720991
	50	0.114209	0.116644	0.126698	0.0874707	0.143214	0.146275	0.214578	0.224965	0.227508	0.197878	0.173322	0.150558	0.106156	0.231947	0.106884	0.0753353
	60	0.104175	0.116117	0.117549	0.0786776	0.143074	0.150204	0.191004	0.213336	0.236888	0.189411	0.169732	0.11819	0.105177	0.207153	0.112277	0.0688922
	70	0.0937301	0.106693	0.101256	0.0786631	0.13603	0.135141	0.184771	0.202876	0.195717	0.184757	0.191461	0.0891686	0.0809111	0.209961	0.0951012	0.0671995
	80	0.0864183	0.0981265	0.0928689	0.0711208	0.130442	0.137018	0.188173	0.200943	0.205137	0.164127	0.160152	0.0718598	0.0645855	0.236292	0.107912	0.0607505
	90	0.0836911	0.0927801	0.0903852	0.0680558	0.127847	0.124598	0.190857	0.198013	0.175689	0.15682	0.135183	0.0621812	0.0620821	0.219121	0.100298	0.0524303
	100	0.0793875	0.0827474	0.0907769	0.0592078	0.113991	0.126968	0.180251	0.213193	0.17005	0.147322	0.136717	0.0560884	0.0635098	0.225158	0.100713	0.0490105
Dl	Negative
Sham	Dist Steps	Fish 1	Fish 2	Fish 3	Fish 4	Fish 5	Fish 6	Fish 7	Fish 8	Fish 9	Fish 10	Fish 11	Fish 12	Fish 13	Fish 14	Fish 15	Fish 16
	10	NaN	NaN	NaN	NaN	NaN	-0.0296518	NaN	NaN	NaN	-0.0836132	-0.0720886	NaN	-0.0142496	-0.0412311	NaN	-0.216407
	20	-0.0960783	-0.0730075	-0.0477224	-0.0139471	-0.00499827	-0.0648115	-0.0307244	-0.167748	-0.212664	-0.154432	-0.0948906	-0.0384089	-0.0373077	-0.0455167	-0.0213844	-0.252983
	30	-0.145214	-0.0657475	-0.035893	-0.0372699	-0.0115951	-0.0838452	-0.0301338	-0.159411	-0.170418	-0.175973	-0.0998735	-0.0518356	-0.039723	-0.0452668	-0.0225549	-0.27088
	40	-0.127195	-0.104531	-0.0349808	-0.030646	-0.0392647	-0.0763073	-0.0524134	-0.141374	-0.133793	-0.157039	-0.111431	-0.0570501	-0.0495719	-0.0477121	-0.0228585	-0.269668
	50	-0.133034	-0.0533134	-0.0391915	-0.0754607	-0.0337339	-0.0623237	-0.0462095	-0.154544	-0.190484	-0.131056	-0.104777	-0.0426617	-0.0470608	-0.0481667	-0.0231379	-0.245267
	60	-0.151657	-0.0615167	-0.038892	-0.0884592	-0.039932	-0.0548677	-0.0380058	-0.122469	-0.111755	-0.108298	-0.13222	-0.0518291	-0.0477848	-0.0546905	-0.018583	-0.255286
	70	-0.134254	-0.0622893	-0.043398	-0.0888157	-0.0448157	-0.0553541	-0.0588537	-0.126907	-0.158843	-0.129777	-0.103612	-0.0423747	-0.0468683	-0.0546862	-0.0206547	-0.245372
	80	-0.145673	-0.0483609	-0.0374455	-0.0762559	-0.0288594	-0.0513375	-0.052797	-0.128621	-0.119788	-0.112861	-0.115401	-0.0430683	-0.0470628	-0.0555273	-0.020231	-0.254555
	90	-0.120617	-0.0374247	-0.0480058	-0.049241	-0.0177626	-0.0560747	-0.0421108	-0.138833	-0.136841	-0.121042	-0.129797	-0.0320095	-0.0417889	-0.0438125	-0.0222052	-0.304545
	100	-0.0862243	-0.0738828	-0.0371031	-0.0243411	-0.0243397	-0.070459	-0.037455	-0.121703	-0.0982334	-0.131122	-0.111755	-0.0368676	-0.0422638	-0.0417362	-0.0236903	-0.367754
Ablated	Dist Steps	Fish 1	Fish 2	Fish 3	Fish 4	Fish 5	Fish 6	Fish 7	Fish 8	Fish 9	Fish 10	Fish 11	Fish 12	Fish 13	Fish 14	Fish 15	Fish 16
	10	-0.0806329	-0.137427	-0.0317952	-0.0117661	NaN	-0.0231623	NaN	NaN	-0.0300473	NaN	NaN	-0.0138287	-0.0603575	-0.119556	-0.169082	-0.0214504
	20	-0.0716803	-0.109959	-0.0915923	-0.039059	-0.00773265	-0.0955671	-0.056179	-0.119596	-0.0282641	-0.0722793	-0.0619389	-0.0211195	-0.0348386	-0.185032	-0.110081	-0.0342071
	30	-0.0807916	-0.111677	-0.102423	-0.0282504	-0.0146794	-0.108501	-0.0340313	-0.144499	-0.0602764	-0.0685451	-0.11471	-0.0211582	-0.0438036	-0.189304	-0.132583	-0.0396242
	40	-0.0776057	-0.107718	-0.102681	-0.0350081	-0.0182251	-0.0916441	-0.0388674	-0.166168	-0.0649076	-0.0659588	-0.120552	-0.0247934	-0.0508195	-0.223992	-0.138114	-0.036122
	50	-0.0723686	-0.100475	-0.0963835	-0.0336288	-0.0169191	-0.0930795	-0.0345809	-0.134769	-0.0425726	-0.0797023	-0.115964	-0.0259455	-0.0503352	-0.221958	-0.138849	-0.0385917
	60	-0.0682268	-0.097482	-0.0970443	-0.0281843	-0.0105343	-0.0862346	-0.0340488	-0.175135	-0.0333713	-0.0738547	-0.105814	-0.0456898	-0.053724	-0.229856	-0.112856	-0.03321
	70	-0.0682383	-0.105861	-0.0855452	-0.0309532	-0.0162942	-0.0799641	-0.042115	-0.177009	-0.0408918	-0.0738551	-0.0958209	-0.0424361	-0.0475894	-0.236587	-0.110164	-0.0311154
	80	-0.0614963	-0.0921701	-0.0867891	-0.0216926	-0.012032	-0.0710238	-0.0325466	-0.16065	-0.0506648	-0.0747005	-0.116486	-0.0319053	-0.0511476	-0.220537	-0.119636	-0.0349637
	90	-0.058739	-0.0940265	-0.0851797	-0.0326417	-0.0232537	-0.0913031	-0.0269608	-0.17071	-0.0433206	-0.0778548	-0.0778079	-0.0280832	-0.051561	-0.260945	-0.0935347	-0.034059
	100	-0.0550302	-0.0980384	-0.0854806	-0.0319364	-0.0155479	-0.0723618	-0.0405285	-0.149582	-0.0529374	-0.0693873	-0.11212	-0.0219636	-0.0620564	-0.262951	-0.103337	-0.028212
Dm	Positive
Sham	Dist Steps	Fish 1	Fish 2	Fish 3	Fish 4	Fish 5	Fish 6	Fish 7	Fish 8	Fish 9	Fish 10	Fish 11	Fish 12	Fish 13	Fish 14	Fish 15	Fish 16
	10	0.352038	0.102386	0.136878	0.464205	NaN	NaN	0.331401	0.38803	0.0440113	NaN	NaN	0.0919979	0.0877991	0.189475	0.0503486	0.26369
	20	0.252486	0.0909936	0.134798	0.307417	0.209714	0.197265	0.209802	0.361026	0.250334	0.190833	0.189276	0.124819	0.0761903	0.167157	0.0380289	0.222453
	30	0.187974	0.0498451	0.123826	0.207782	0.213024	0.19729	0.105956	0.307918	0.148681	0.117026	0.161078	0.0866348	0.0538076	0.130143	0.0237197	0.172397
	40	0.155009	0.0565684	0.13004	0.146455	0.201926	0.209895	0.0914786	0.157032	0.126713	0.157916	0.199049	0.0627674	0.0474006	0.120942	0.0282312	0.155324
	50	0.16025	0.0592315	0.0999458	0.203273	0.181481	0.0459298	0.0616705	0.211559	0.114499	0.115997	0.120348	0.0597873	0.0475003	0.0902596	0.0210799	0.145384
	60	0.132943	0.0490883	0.11516	0.134867	0.1904	0.173326	0.0444941	0.205457	0.0962681	0.110118	0.124766	0.0675606	0.0471841	0.0960173	0.022335	0.149058
	70	0.148814	0.049653	0.119404	0.16356	0.152321	0.152077	0.0422397	0.183757	0.0954938	0.103409	0.102763	0.0586164	0.0433432	0.0776688	0.0171822	0.170103
	80	0.103156	0.0483949	0.119599	0.155844	0.207212	0.0918337	0.0474078	0.17285	0.0791217	0.073868	0.0824193	0.0579462	0.0367731	0.0774855	0.0181898	0.176725
	90	0.103399	0.0406203	0.125969	0.104081	0.170717	0.178731	0.0393883	0.193875	0.0785369	0.114162	0.114737	0.0443743	0.0415557	0.073102	0.0237122	0.196039
	100	0.117891	0.059004	0.117792	0.0624329	0.1811	0.0886429	0.0510229	0.182958	0.0717609	0.0721191	0.0636507	0.0567988	0.0369304	0.0720968	0.0235581	0.144562
Ablated	Dist Steps	Fish 1	Fish 2	Fish 3	Fish 4	Fish 5	Fish 6	Fish 7	Fish 8	Fish 9	Fish 10	Fish 11	Fish 12	Fish 13	Fish 14	Fish 15	Fish 16
	10	0.192053	0.224597	0.0687202	0.05739	NaN	0.152539	0.168424	0.229321	0.0778582	0.0805461	0.102209	0.05986	0.0915512	0.138156	0.0854733	0.0732567
	20	0.116138	0.19604	0.0967718	0.0364582	0.0751148	0.114247	0.10911	0.165566	0.23048	0.208958	0.171788	0.0455573	0.0808701	0.108348	0.068547	0.0480976
	30	0.0826916	0.146016	0.080213	0.0356631	0.049789	0.110822	0.110963	0.157584	0.129558	0.116479	0.0774045	0.0357453	0.0649382	0.107153	0.0387735	0.032991
	40	0.0528787	0.100735	0.0658801	0.0326333	0.0348093	0.0655643	0.0996223	0.15936	0.156863	0.0850402	0.0768526	0.0362548	0.0507618	0.121612	0.0325757	0.0255318
	50	0.0516754	0.104713	0.0555773	0.0240436	0.031017	0.0636138	0.0809537	0.124189	0.0968358	0.0836669	0.0576168	0.0274371	0.0424397	0.0828543	0.0362796	0.0273532
	60	0.0560426	0.0820463	0.0521615	0.0253845	0.035154	0.0604088	0.0857068	0.139775	0.14079	0.0877525	0.0466692	0.0129444	0.0399882	0.0623617	0.0307405	0.0244595
	70	0.048406	0.0728292	0.0615351	0.0156768	0.0249684	0.0525322	0.0734799	0.120844	0.109399	0.0991627	0.0506767	0.0180389	0.0368649	0.0929807	0.0257562	0.0201181
	80	0.0392405	0.0853674	0.0504754	0.0164036	0.0293451	0.0497593	0.0804224	0.123449	0.0982922	0.0797409	0.0375545	0.0157366	0.0297449	0.066775	0.0215256	0.0221424
	90	0.0482742	0.08371	0.0277269	0.0169458	0.0273949	0.0480874	0.0853083	0.0971132	0.0812272	0.0740416	0.039049	0.0240476	0.0334794	0.0300685	0.0122984	0.0165474
	100	0.0352153	0.0937002	0.0397236	0.0183392	0.0234857	0.0448534	0.0602812	0.0947237	0.0788436	0.0784553	0.03541	0.0175711	0.029233	0.0551585	0.0203694	0.0192526
Dm	Negative
Sham	Dist Steps	Fish 1	Fish 2	Fish 3	Fish 4	Fish 5	Fish 6	Fish 7	Fish 8	Fish 9	Fish 10	Fish 11	Fish 12	Fish 13	Fish 14	Fish 15	Fish 16
	10	NaN	-0.048534	NaN	NaN	NaN	NaN	-0.0860669	NaN	-0.0328914	NaN	NaN	-0.0156266	-0.00908838	-0.0144437	NaN	-0.0649103
	20	-0.0658151	-0.0338914	-0.0322009	-0.00506866	NaN	-0.0766504	-0.0508128	-0.0187478	-0.112349	-0.00317277	-0.0485843	-0.0455302	-0.0439229	-0.0239868	-0.0207905	-0.152466
	30	-0.105579	-0.0255734	-0.0522577	-0.0173308	-0.00822394	-0.0325301	-0.0433013	-0.256899	-0.0438481	-0.0572037	-0.0384104	-0.0847964	-0.0366783	-0.0219301	-0.014225	-0.158616
	40	-0.10285	-0.0257343	-0.0367347	-0.0220175	-0.1005	-0.0139445	-0.0443582	-0.101845	-0.102642	-0.0516769	-0.0294707	-0.0387783	-0.0341175	-0.0298632	-0.0107066	-0.178856
	50	-0.0771181	-0.0267395	-0.040838	-0.0125924	-0.0434038	-0.0572603	-0.035857	-0.194459	-0.0896641	-0.0503241	-0.0411945	-0.0793964	-0.034237	-0.0306353	-0.0152911	-0.177894
	60	-0.0889819	-0.0353267	-0.0365513	-0.11327	-0.0392979	-0.0569415	-0.0398347	-0.122399	-0.0839467	-0.0559629	-0.0440954	-0.0523173	-0.026144	-0.0332182	-0.0135534	-0.134124
	70	-0.0899374	-0.0319196	-0.0310586	-0.0273997	NaN	-0.0233218	-0.0411332	-0.12554	-0.0601472	-0.0457091	-0.0173728	-0.0648055	-0.0290718	-0.032417	-0.00739944	-0.141644
	80	-0.0948112	-0.024553	-0.0410047	-0.00623473	-0.0390288	-0.0457851	-0.0306439	-0.236767	-0.0611114	-0.0445407	-0.0590996	-0.067405	-0.0295229	-0.033479	-0.0100463	-0.158214
	90	-0.0862799	-0.0273353	-0.0398694	-0.0754805	-0.0834454	-0.0613597	-0.0467703	-0.124215	-0.0675088	-0.0244874	-0.104857	-0.0485612	-0.0253387	-0.027899	-0.00757724	-0.149056
	100	-0.0731854	-0.0419324	-0.0418003	-0.121776	-0.05186	-0.0673772	-0.0237848	-0.174615	-0.0665428	-0.0614005	-0.0335091	-0.051143	-0.03371	-0.0230115	-0.0114875	-0.127909
Ablated	Dist Steps	Fish 1	Fish 2	Fish 3	Fish 4	Fish 5	Fish 6	Fish 7	Fish 8	Fish 9	Fish 10	Fish 11	Fish 12	Fish 13	Fish 14	Fish 15	Fish 16
	10	NaN	-0.0075363	NaN	NaN	NaN	NaN	NaN	NaN	NaN	NaN	NaN	-0.00751626	-0.018721	-0.00619633	-0.0130174	-0.0136157
	20	-0.016566	-0.0562793	-0.0172103	-0.0197841	-0.00911557	-0.0384895	-0.0288714	-0.119708	-0.0175281	-0.0616861	-0.0415076	-0.0117985	-0.0140812	-0.0752731	-0.0221504	-0.0151539
	30	-0.0208441	-0.0604293	-0.00965463	-0.0185573	-0.0150361	-0.0560682	-0.0222902	-0.145795	-0.0169736	-0.0602727	-0.0653557	-0.00824402	-0.0180586	-0.057244	-0.0240782	-0.0119927
	40	-0.0162133	-0.0916954	-0.0291226	-0.0143711	-0.0136358	-0.0439638	-0.0270378	-0.111966	-0.0282316	-0.0548799	-0.043285	-0.0123305	-0.0111687	-0.0605887	-0.0244068	-0.0143383
	50	-0.0227452	-0.0620779	-0.0140621	-0.0165146	-0.0123506	-0.0293016	-0.0180608	-0.129415	-0.0327806	-0.0628908	-0.0449724	-0.0196269	-0.0268599	-0.0623432	-0.0203792	-0.013754
	60	-0.0172459	-0.0384442	-0.00927754	-0.0156876	-0.00980649	-0.0353423	-0.00922275	-0.108518	-0.0165207	-0.0442575	-0.0521409	-0.0104735	-0.00889317	-0.02535	-0.0192645	-0.0143515
	70	-0.0145078	-0.0701417	-0.0218892	-0.0168779	-0.0108342	-0.0237899	-0.0121121	-0.0810407	-0.0290666	-0.0355916	-0.0444133	-0.0180382	-0.0131631	-0.0557351	-0.0207177	-0.0150615
	80	-0.0169689	-0.0514181	-0.00926874	-0.0155619	-0.0117325	-0.0268859	-0.0173967	-0.0984426	-0.0336083	-0.038766	-0.029362	-0.0352547	-0.0211554	-0.0489456	-0.021878	-0.0150308
	90	-0.0229927	-0.0242477	-0.0144614	-0.0161053	-0.0111243	-0.0257629	-0.0168085	-0.101183	-0.0413444	-0.0305447	-0.033057	-0.0183227	-0.0168132	-0.0353513	-0.0188666	-0.0125183
	100	-0.0311121	-0.0404757	-0.0166635	-0.0165513	-0.010949	-0.0279808	-0.024021	-0.0773968	-0.0277929	-0.038476	-0.0243327	-0.00927011	-0.00822271	-0.0346749	-0.0180951	-0.0149681
Dc	Positive
Sham	Dist Steps	Fish 1	Fish 2	Fish 3	Fish 4	Fish 5	Fish 6	Fish 7	Fish 8	Fish 9	Fish 10	Fish 11	Fish 12	Fish 13	Fish 14	Fish 15	Fish 16
	10	0.581976	0.318343	0.504187	NaN	0.253622	NaN	0.205027	0.216256	0.540926	NaN	0.283434	0.385508	0.150431	0.418331	0.0767527	0.238763
	20	0.492504	0.301248	0.350476	0.0436212	0.225901	0.0802732	0.0684038	0.286338	0.408153	0.383151	0.132812	0.321696	0.119752	0.474522	0.111445	0.181359
	30	0.431617	0.294302	0.252986	0.154129	0.185091	0.307419	0.0892092	0.182533	0.339092	0.318308	0.113556	0.256054	0.101188	0.360479	0.0870422	0.169524
	40	0.408706	0.26195	0.230549	0.290998	0.12081	0.275136	0.05383	0.197901	0.358596	0.310734	0.104254	0.222452	0.0937827	0.368779	0.0803033	0.166247
	50	0.370636	0.215584	0.252525	0.0575393	0.118395	0.103694	0.0474182	0.184319	0.291725	0.259994	0.10063	0.203166	0.099213	0.344074	0.0676858	0.144905
	60	0.35103	0.200766	0.198517	0.147026	0.124648	0.0695202	0.0520895	0.194281	0.240832	0.244321	0.0985225	0.178723	0.085495	0.33033	0.0724994	0.153749
	70	0.306242	0.183956	0.194646	0.106754	0.106732	0.117219	0.0760776	0.140537	0.20402	0.215028	0.0886571	0.178445	0.0844882	0.2922	0.0630301	0.140525
	80	0.278772	0.195719	0.169864	0.0609776	0.098331	0.0427684	0.0474603	0.16133	0.179082	0.232746	0.0803381	0.161476	0.0811108	0.280459	0.0508395	0.124664
	90	0.244887	0.132193	0.178119	0.0796884	0.0983666	0.0574131	0.0407398	0.126743	0.167919	0.191752	0.0758248	0.160138	0.0733636	0.258115	0.055506	0.116146
	100	0.216452	0.110047	0.159203	0.0821683	0.0674952	0.0693533	0.0330285	0.107065	0.123568	0.167079	0.0682771	0.13263	0.0679254	0.250402	0.0419352	0.0963709
Ablated	Dist Steps	Fish 1	Fish 2	Fish 3	Fish 4	Fish 5	Fish 6	Fish 7	Fish 8	Fish 9	Fish 10	Fish 11	Fish 12	Fish 13	Fish 14	Fish 15	Fish 16
	10	0.235326	0.113188	0.17769	0.201758	0.242376	0.335766	0.483873	0.390156	0.651767	0.24869	0.185273	0.201989	0.168145	0.132297	0.0714065	0.179289
	20	0.175542	0.0945649	0.220897	0.208128	0.299871	0.247359	0.465889	0.392391	0.496306	0.334304	0.160728	0.125641	0.131277	0.0863173	0.110804	0.214707
	30	0.148349	0.0831216	0.189333	0.192144	0.281888	0.221147	0.414994	0.286458	0.502998	0.263984	0.115163	0.11123	0.120321	0.0856697	0.0685862	0.178883
	40	0.121223	0.0787221	0.182631	0.169141	0.267979	0.18596	0.414816	0.273293	0.406369	0.272644	0.105671	0.0710772	0.107256	0.0865518	0.0692834	0.15853
	50	0.108198	0.0779271	0.168567	0.156707	0.244835	0.179862	0.393814	0.317545	0.363362	0.26502	0.0928516	0.0560787	0.0870941	0.0811841	0.0569376	0.143946
	60	0.0958127	0.0640681	0.157557	0.156385	0.250286	0.170069	0.380606	0.283236	0.309164	0.226644	0.0876716	0.0442437	0.072825	0.0810889	0.0511754	0.13875
	70	0.0831612	0.0566288	0.149949	0.148581	0.221207	0.157292	0.359169	0.273103	0.290933	0.218848	0.0775218	0.0427757	0.0651936	0.0820434	0.0404959	0.11742
	80	0.0712108	0.0528371	0.135704	0.133859	0.23947	0.140241	0.35056	0.245456	0.30388	0.19831	0.0762633	0.0288676	0.0601297	0.084177	0.0401765	0.109673
	90	0.0656369	0.0428584	0.113536	0.135726	0.231419	0.140055	0.338297	0.228488	0.244631	0.185871	0.071647	0.0259021	0.0444469	0.0539383	0.0371843	0.107347
	100	0.0627143	0.0446004	0.107852	0.106184	0.2315	0.120593	0.309468	0.20568	0.240745	0.17806	0.0625614	0.0166433	0.0438567	0.056955	0.0416116	0.0935969
Dc	Negative
Sham	Dist Steps	Fish 1	Fish 2	Fish 3	Fish 4	Fish 5	Fish 6	Fish 7	Fish 8	Fish 9	Fish 10	Fish 11	Fish 12	Fish 13	Fish 14	Fish 15	Fish 16
	10	NaN	NaN	NaN	NaN	NaN	NaN	NaN	NaN	NaN	NaN	-0.0231781	NaN	NaN	NaN	NaN	-0.0908681
	20	-0.0308165	NaN	-0.0431177	NaN	-0.0583753	-0.00700759	-0.0198791	-0.144639	-0.250714	NaN	-0.035395	-0.10545	-0.0220612	-0.0170273	-0.00904098	-0.139614
	30	-0.0659936	-0.0545567	-0.029683	NaN	-0.0242854	-0.10853	-0.0148066	-0.103293	-0.0200184	NaN	-0.0315121	-0.123282	-0.0432605	NaN	-0.00756495	-0.149878
	40	-0.102189	-0.00218102	-0.0492008	-0.070225	-0.0745898	-0.0588988	-0.0631639	-0.139417	-0.0452191	NaN	-0.0635383	-0.0406767	-0.0337082	-0.0226952	-0.00995795	-0.164786
	50	-0.0604915	-0.157139	-0.0196645	-0.0686946	-0.0457579	-0.0116113	-0.0281124	-0.12062	-0.10243	NaN	-0.0289112	-0.0784588	-0.0243607	-0.0670217	-0.00515363	-0.155403
	60	-0.0671605	-0.0448729	-0.0533558	-0.0213345	-0.0559188	-0.00998175	-0.0429071	-0.150411	-0.0567044	NaN	-0.0439668	-0.0594422	-0.024396	-0.0415696	-0.00735395	-0.133294
	70	-0.0680477	-0.0710569	-0.0320834	-0.0422392	-0.0299546	-0.121834	-0.0368348	-0.112189	-0.0412027	-0.0210076	-0.0328409	-0.0705644	-0.0351619	-0.0156765	-0.00993343	-0.118252
	80	-0.0536829	-0.098456	-0.0355357	-0.0445471	-0.0411033	-0.0856331	-0.0469579	-0.106658	-0.0365548	-0.018758	-0.038721	-0.0672074	-0.0237258	-0.0238642	-0.0145853	-0.119098
	90	-0.0631932	-0.100458	-0.0442272	-0.0239272	-0.0388554	-0.0515703	-0.0345074	-0.104325	-0.0855775	-0.0596318	-0.0603608	-0.0681327	-0.0113451	-0.00910997	-0.0123248	-0.132002
	100	-0.0507666	-0.0236178	-0.0438804	-0.0248559	-0.0453098	-0.0445415	-0.0236127	-0.130922	-0.0587566	-0.0364959	-0.0425757	-0.0520521	-0.0240624	-0.0518933	-0.0119594	-0.103638
Ablated	Dist Steps	Fish 1	Fish 2	Fish 3	Fish 4	Fish 5	Fish 6	Fish 7	Fish 8	Fish 9	Fish 10	Fish 11	Fish 12	Fish 13	Fish 14	Fish 15	Fish 16
	10	NaN	NaN	NaN	NaN	NaN	NaN	NaN	NaN	NaN	NaN	-0.0038337	-0.00482749	NaN	-0.00607351	-0.0248563	-0.000795234
	20	-0.0486299	-0.0286786	-0.0304181	-0.003477	NaN	-0.0263996	NaN	-0.0520947	NaN	-0.0199669	-0.0337219	-0.00963086	-0.0192821	-0.113319	-0.0363625	-0.00866966
	30	-0.0348656	-0.0189165	-0.0338909	-0.0186888	NaN	-0.0516428	NaN	-0.0789698	NaN	-0.0354817	-0.0444214	-0.00626517	-0.0114479	-0.0864432	-0.0416031	-0.0226607
	40	-0.0283404	-0.0273799	-0.0177856	-0.0219752	NaN	-0.0134704	NaN	-0.0413754	NaN	-0.0539978	-0.0815592	-0.00929927	-0.0126696	-0.0774106	-0.0378816	-0.0321633
	50	-0.0270921	-0.0353268	-0.0366977	-0.0138877	-0.0280975	-0.0230298	NaN	-0.0944074	NaN	-0.0415053	-0.026138	-0.0101704	-0.0240689	-0.0907757	-0.0289901	-0.0258631
	60	-0.0337208	-0.0251934	-0.035105	-0.00625686	-0.0128511	-0.0248231	NaN	-0.0483248	NaN	-0.0454128	-0.0273783	-0.00491579	-0.0171813	-0.0916488	-0.0271133	-0.0284129
	70	-0.0312789	-0.0286041	-0.0163006	-0.0135246	NaN	-0.0242575	-0.00147221	-0.0710416	-0.00816374	-0.051602	-0.0345553	-0.00705689	-0.0135429	-0.0654273	-0.0224065	-0.0229037
	80	-0.0271889	-0.0178872	-0.016675	-0.00843228	-0.017687	-0.0596966	NaN	-0.0957472	-0.0602941	-0.0553145	-0.0255429	-0.00818331	-0.0216308	-0.0706378	-0.0251528	-0.0215315
	90	-0.0269458	-0.0200638	-0.0160476	-0.00856314	-0.00254121	-0.025029	NaN	-0.0814948	NaN	-0.0417491	-0.0394465	-0.00868524	-0.0203823	-0.0660712	-0.0268956	-0.0242797
	100	-0.0291064	-0.0192668	-0.0251315	-0.00732457	NaN	-0.0237413	NaN	-0.105104	NaN	-0.0470575	-0.024982	-0.00780491	-0.0139706	-0.0533874	-0.0273277	-0.0259555
Dd	Positive
Sham	Dist Steps	Fish 1	Fish 2	Fish 3	Fish 4	Fish 5	Fish 6	Fish 7	Fish 8	Fish 9	Fish 10	Fish 11	Fish 12	Fish 13	Fish 14	Fish 15	Fish 16
	10	0.260896	0.068605	0.286473	NaN	NaN	NaN	NaN	NaN	NaN	0.0532818	0.307668	0.260466	0.0763489	0.0939362	0.101475	NaN
	20	0.179334	0.0688588	0.134937	NaN	0.385648	NaN	0.0648324	0.162117	0.264453	0.291675	0.26954	0.259491	0.0781158	0.145273	0.0362632	0.357227
	30	0.121954	0.063097	0.0522186	NaN	0.38033	0.455281	0.101343	0.202327	0.0792522	0.14231	0.271258	0.187492	0.0822062	0.0803599	0.0365596	0.145761
	40	0.117773	0.0398035	0.0796399	NaN	0.0928729	NaN	0.0944938	0.14075	0.111809	0.148464	0.218663	0.150794	0.0666462	0.0609456	0.0358405	0.240387
	50	0.121936	0.0474196	0.0377428	NaN	0.338683	0.0401813	0.0120522	0.106784	0.080753	0.168174	0.213359	0.149624	0.0627188	0.0646539	0.00806407	0.0699204
	60	0.140066	0.0368029	0.0280205	0.305727	0.177624	NaN	0.0514489	0.268471	0.0871772	0.0755665	0.120422	0.122229	0.0505812	0.0575933	NaN	0.910469
	70	0.147905	0.0145423	0.0453574	0.127116	0.0528856	NaN	0.0213027	0.104681	0.0529012	0.0365041	0.182441	0.0609451	0.0427174	0.0685357	NaN	NaN
	80	0.165465	NaN	0.041123	NaN	NaN	0.130233	0.138829	0.1088	0.0217597	0.214005	0.211852	0.0650498	0.0281261	0.0918499	NaN	NaN
	90	0.0696858	NaN	0.0333437	NaN	0.0160028	NaN	0.0253026	0.103938	0.00369075	0.196143	NaN	0.0182536	0.0189252	0.0654614	NaN	NaN
	100	NaN	NaN	0.0314396	0.0615722	0.0360265	NaN	0.0315044	0.100084	NaN	0.114445	0.0434533	NaN	NaN	NaN	NaN	NaN
Ablated	Dist Steps	Fish 1	Fish 2	Fish 3	Fish 4	Fish 5	Fish 6	Fish 7	Fish 8	Fish 9	Fish 10	Fish 11	Fish 12	Fish 13	Fish 14	Fish 15	Fish 16
	10	0.171828	0.0838166	0.0281194	0.104066	NaN	0.15503	0.0542816	0.15643	0.242732	0.37458	NaN	0.068263	0.149448	0.2874	0.192859	0.0396088
	20	0.11313	0.0920739	0.167382	0.0868189	0.0503181	0.141992	0.045778	0.227558	0.146205	0.174256	0.0349464	0.0966012	0.107879	0.254199	0.11954	0.05131
	30	0.0576974	0.0652678	0.200016	0.0590022	0.0476611	0.0772704	0.0408259	0.32	0.124628	0.144823	0.0766412	0.0539922	0.112823	0.267399	0.146956	0.0235293
	40	0.0502741	0.0694059	0.223662	0.0481448	0.0224254	0.0748061	0.0285386	0.0821874	0.0418138	0.172152	0.00784491	0.0688223	0.104164	0.355622	0.181316	0.0500879
	50	0.0501113	0.0577247	0.129696	0.0408952	0.0379566	0.0883664	0.0207176	0.143125	0.0681815	0.126196	NaN	0.149094	0.0468377	NaN	0.0793811	0.0296445
	60	0.0645585	0.0438387	0.181933	0.0317956	0.0223018	0.0695016	0.0262991	0.0589365	0.0990907	0.118084	0.0137914	NaN	0.0434136	0.292314	0.0750777	0.016218
	70	0.0708388	0.0307336	0.120798	0.0314357	0.0223466	0.0738559	0.0258925	0.134011	0.0985048	0.0884848	NaN	NaN	NaN	NaN	0.0219332	NaN
	80	0.0914729	0.0359881	0.147087	0.0298734	0.0214463	0.0696685	0.0148948	0.0763138	0.0321306	0.0776257	NaN	NaN	NaN	NaN	NaN	NaN
	90	0.0780883	0.0356049	0.0767447	0.0174189	0.0211144	0.086884	0.0251254	0.00659865	NaN	0.0534573	NaN	NaN	NaN	NaN	NaN	NaN
	100	0.0333325	0.0612346	0.145666	0.0185048	0.039301	NaN	0.0397007	NaN	NaN	0.0889653	NaN	NaN	NaN	NaN	NaN	NaN
Dd	Negative
Sham	Dist Steps	Fish 1	Fish 2	Fish 3	Fish 4	Fish 5	Fish 6	Fish 7	Fish 8	Fish 9	Fish 10	Fish 11	Fish 12	Fish 13	Fish 14	Fish 15	Fish 16
	10	NaN	-0.0105252	NaN	NaN	NaN	NaN	NaN	NaN	-0.0178033	NaN	NaN	NaN	-0.0189018	NaN	NaN	NaN
	20	-0.0630376	-0.0285076	-0.0277268	NaN	NaN	NaN	NaN	-0.250502	-0.160032	-0.0906264	-0.142377	-0.0155702	-0.0698544	-0.0468944	-0.0205571	-0.113113
	30	-0.096603	-0.0151411	-0.0413353	NaN	NaN	NaN	NaN	-0.120974	-0.0599034	-0.0725195	-0.147098	-0.0206591	-0.0423951	-0.0397618	-0.0169751	-0.282182
	40	-0.0838339	-0.0218932	-0.0341912	-0.0955216	NaN	NaN	NaN	-0.0352297	-0.06716	-0.0622831	-0.157661	-0.120522	-0.0482278	-0.0466378	NaN	-0.320998
	50	-0.0562267	-0.0342164	-0.0155779	NaN	NaN	-0.018627	-0.046048	-0.147822	-0.151217	-0.0794981	-0.174883	-0.0603419	-0.0583917	-0.0497183	NaN	-0.392804
	60	-0.0894624	-0.0238678	-0.0102414	NaN	NaN	NaN	-0.00869887	-0.162178	-0.0126326	-0.0734969	-0.204307	-0.0762139	-0.0385909	-0.0383504	NaN	-0.54875
	70	NaN	NaN	NaN	NaN	NaN	NaN	-0.0672794	-0.203466	-0.0429611	-0.0667011	-0.17008	-0.0759011	-0.0417037	-0.0343165	NaN	NaN
	80	-0.127412	-0.0114912	-0.0397673	NaN	NaN	NaN	-0.00960398	-0.162094	-0.0541962	-0.0264541	-0.175592	-0.0441896	-0.0259179	-0.0369706	NaN	NaN
	90	NaN	NaN	NaN	NaN	NaN	-0.105297	-0.0166854	-0.21989	-0.0168404	NaN	-0.213229	NaN	NaN	-0.0495369	NaN	NaN
	100	NaN	NaN	NaN	NaN	NaN	NaN	NaN	-0.0615102	NaN	-0.0897816	-0.27735	NaN	NaN	NaN	NaN	NaN
Ablated	Dist Steps	Fish 1	Fish 2	Fish 3	Fish 4	Fish 5	Fish 6	Fish 7	Fish 8	Fish 9	Fish 10	Fish 11	Fish 12	Fish 13	Fish 14	Fish 15	Fish 16
	10	-0.0675303	-0.0150943	-0.276699	NaN	NaN	-0.134363	-0.0631661	NaN	NaN	NaN	NaN	NaN	NaN	NaN	-0.320155	-0.154142
	20	-0.0723936	-0.0486286	-0.154485	-0.0231081	-0.0109623	-0.0616106	-0.0682256	-0.152921	-0.0148763	-0.0382972	NaN	-0.0163889	-0.0610349	-0.311855	-0.162414	-0.0287261
	30	-0.0478755	-0.0603557	-0.119567	-0.038063	-0.00787204	-0.0646696	-0.0315343	-0.106127	-0.0370723	-0.0362936	NaN	-0.0436533	-0.0590201	-0.286686	-0.16063	-0.0207309
	40	-0.0456675	-0.037621	-0.157663	-0.0330614	-0.00630976	-0.0386615	-0.0380617	-0.164351	-0.0320553	-0.0533099	-0.0239311	-0.0470156	-0.0293134	-0.121942	-0.183576	-0.014178
	50	-0.0428095	-0.0386217	-0.112817	-0.0317207	-0.00986467	-0.0350515	-0.0238228	-0.0338515	-0.0741563	-0.00628771	NaN	NaN	-0.0780683	NaN	-0.0596922	-0.0086886
	60	-0.0446583	-0.0348538	-0.144296	-0.0363646	-0.00918139	-0.017561	-0.0185067	-0.124128	-0.0192647	-0.0540013	NaN	NaN	NaN	NaN	-0.0267923	-0.00734742
	70	-0.0631329	-0.0399228	-0.119703	-0.0277669	-0.00793262	-0.0402862	-0.0395621	-0.100256	-0.0120012	-0.0372101	NaN	NaN	NaN	NaN	-0.0243342	NaN
	80	-0.0495747	-0.0365454	-0.105958	-0.0267834	-0.00841193	-0.0234698	-0.0206149	-0.122934	-0.0299819	-0.0446432	NaN	NaN	NaN	NaN	-0.0191204	NaN
	90	-0.0909918	-0.0285131	-0.13598	-0.0180632	-0.012974	-0.00539227	-0.0158066	-0.259842	NaN	-0.0267223	NaN	NaN	NaN	NaN	NaN	NaN
	100	-0.120427	-0.01948	-0.0644495	-0.0148445	-0.0123791	NaN	-0.0152109	NaN	NaN	-0.0783695	NaN	NaN	NaN	NaN	NaN	NaN
Dmp	Positive
Sham	Dist Steps	Fish 1	Fish 2	Fish 3	Fish 4	Fish 5	Fish 6	Fish 7	Fish 8	Fish 9	Fish 10	Fish 11	Fish 12	Fish 13	Fish 14	Fish 15	Fish 16
	10	0.13245	NaN	0.151132	NaN	0.3983	NaN	NaN	0.578282	NaN	0.21515	NaN	0.0673866	0.0422647	0.1574	NaN	NaN
	20	0.13231	0.195224	0.0901518	NaN	NaN	NaN	0.0875743	0.336043	0.0733172	0.115001	0.268678	0.0710529	0.0317595	0.195316	0.0225336	0.137658
	30	0.11068	0.124127	0.0883838	0.278506	NaN	NaN	NaN	0.268968	0.0178909	0.109475	0.286088	0.018192	0.0123755	0.118469	0.0868659	0.245881
	40	0.0854371	0.113639	0.0539843	NaN	NaN	0.0765422	NaN	0.1523	0.0609342	0.00477043	NaN	0.0074761	0.0246647	0.108546	NaN	0.309703
	50	0.0883541	0.053959	0.0509764	NaN	NaN	NaN	NaN	0.247603	0.0762818	0.00471819	NaN	8.13483e-05	0.0139651	0.0671765	NaN	0.111394
	60	0.0738018	0.0286427	0.05816	NaN	0.565096	NaN	NaN	0.257522	0.0586439	0.290056	NaN	0.015957	0.038494	0.0548439	NaN	0.18132
	70	0.0777579	0.0242254	0.0397713	0.21066	NaN	NaN	NaN	0.154965	0.117821	0.141488	NaN	0.00647132	0.0171064	0.04892	NaN	0.248051
	80	0.063254	0.0490538	0.0295729	NaN	NaN	NaN	NaN	0.196192	0.0646058	0.035359	NaN	NaN	0.0270142	0.0560127	NaN	0.321963
	90	0.0505885	0.0253332	0.0300265	NaN	0.113186	NaN	NaN	0.146855	0.0380388	0.0597749	NaN	0.0365806	0.0232319	0.0420562	NaN	0.236322
	100	0.0572155	0.0286968	0.0265827	0.00965142	0.115936	NaN	NaN	0.109505	0.0306402	0.0131398	NaN	NaN	0.0142218	0.0318588	NaN	0.299049
Ablated	Dist Steps	Fish 1	Fish 2	Fish 3	Fish 4	Fish 5	Fish 6	Fish 7	Fish 8	Fish 9	Fish 10	Fish 11	Fish 12	Fish 13	Fish 14	Fish 15	Fish 16
	10	NaN	0.113227	NaN	0.00157804	NaN	0.188254	0.0602757	NaN	NaN	0.188117	0.0820404	0.0371111	NaN	0.249076	NaN	0.0487778
	20	NaN	0.073963	NaN	0.0314986	0.066373	0.0770083	0.0648641	0.117414	NaN	0.187804	NaN	0.0479874	0.0247454	0.154061	0.0356147	0.0257822
	30	0.00918726	0.0575164	NaN	0.0136538	0.041029	0.0758563	0.0386374	0.0600282	0.00294846	0.0956998	NaN	0.0192299	0.0321803	0.170076	0.00608548	0.0209536
	40	0.0126045	0.0545763	NaN	0.0177642	0.028702	0.0549884	0.0280601	0.0944613	NaN	0.022685	NaN	0.0332649	0.0537878	0.177408	0.044253	0.00491933
	50	0.000201568	0.0563801	NaN	0.012818	0.0232866	0.0370183	0.0348627	0.0530038	NaN	0.00480402	0.0215826	0.0164175	0.0167776	0.199247	0.0324362	0.052393
	60	0.0109418	0.0522997	NaN	0.0145464	0.025777	0.0248321	0.030148	0.0557396	NaN	0.0269494	NaN	0.00993035	0.0669559	0.123071	NaN	0.00989985
	70	0.0174356	0.0484117	NaN	0.00981914	0.0204809	0.0287755	0.0345953	0.0272506	0.00790347	0.00379347	NaN	0.01304	0.0135056	0.00990973	NaN	0.0177708
	80	0.0159996	0.0417317	NaN	0.00932891	0.0182378	0.0358858	0.0354514	0.0285352	NaN	0.0105384	NaN	0.010232	0.020224	0.0364622	NaN	NaN
	90	0.0121728	0.0364141	NaN	0.0104614	0.019336	0.0148039	0.0257293	0.0356777	NaN	0.0506426	NaN	0.00877193	0.0345063	0.0382093	NaN	0.0190653
	100	NaN	0.0352628	NaN	0.00827834	0.0201773	0.0273472	0.0304813	0.0350337	NaN	0.0285049	NaN	0.0186649	0.0359069	0.0181282	NaN	0.0130154
Dmp	Negative
Sham	Dist Steps	Fish 1	Fish 2	Fish 3	Fish 4	Fish 5	Fish 6	Fish 7	Fish 8	Fish 9	Fish 10	Fish 11	Fish 12	Fish 13	Fish 14	Fish 15	Fish 16
	10	NaN	NaN	NaN	NaN	NaN	NaN	NaN	NaN	NaN	NaN	NaN	NaN	NaN	NaN	NaN	NaN
	20	-0.0441851	NaN	-0.0266974	NaN	NaN	-0.207269	NaN	NaN	-0.0155687	NaN	NaN	-0.0104094	NaN	-0.0288655	NaN	-0.148461
	30	-0.0547549	NaN	-0.0362418	NaN	NaN	NaN	NaN	NaN	-0.0559238	-0.00811417	NaN	-0.0266053	-0.0227964	NaN	NaN	-0.155353
	40	-0.0562004	NaN	-0.0171883	NaN	NaN	NaN	NaN	-0.111142	-0.104909	-0.0450515	NaN	-0.00983463	-0.0181682	-0.0615981	NaN	-0.213588
	50	-0.0535072	-0.0212708	-0.0143205	NaN	NaN	-0.00511109	NaN	-0.106995	-0.0380284	NaN	NaN	-0.00346727	-0.00519538	-0.0371419	NaN	-0.0903569
	60	-0.0471888	-0.0152317	-0.0167728	NaN	NaN	NaN	NaN	-0.137752	-0.0648258	NaN	NaN	-0.0209604	NaN	-0.0327265	NaN	-0.121799
	70	-0.0504814	-0.0274674	-0.0249148	NaN	NaN	NaN	NaN	-0.0862615	-0.0644973	-0.08822	NaN	-0.00850918	NaN	-0.00852201	NaN	-0.270368
	80	-0.0567431	-0.00774673	-0.0217435	NaN	NaN	NaN	NaN	-0.119141	NaN	NaN	NaN	NaN	-0.0223051	-0.0551898	NaN	NaN
	90	-0.0631233	NaN	-0.0196621	-0.0218563	NaN	-0.119893	NaN	-0.131473	-0.0822769	-0.0010342	NaN	NaN	NaN	-0.0215567	NaN	-0.119563
	100	-0.0467931	-0.0120157	-0.0165924	NaN	NaN	NaN	NaN	-0.105797	-0.0959867	NaN	NaN	NaN	NaN	-0.0142909	NaN	-0.0984304
Ablated	Dist Steps	Fish 1	Fish 2	Fish 3	Fish 4	Fish 5	Fish 6	Fish 7	Fish 8	Fish 9	Fish 10	Fish 11	Fish 12	Fish 13	Fish 14	Fish 15	Fish 16
	10	NaN	NaN	NaN	NaN	NaN	NaN	NaN	NaN	NaN	NaN	NaN	NaN	-0.00567166	NaN	NaN	NaN
	20	-0.0357664	-0.0384833	NaN	-0.0126965	-0.013728	-0.0273359	-0.0209486	-0.0183941	NaN	NaN	-0.0485992	-0.00115681	-0.0184289	-0.0554026	-0.0349919	-0.00326333
	30	-0.0057196	-0.0187347	NaN	-0.00743758	-0.00985897	-0.0326944	-0.0553215	-0.023475	NaN	NaN	NaN	NaN	NaN	-0.0125726	-0.14989	-0.0192249
	40	-0.00856179	-0.00770207	NaN	-0.00877875	-0.0108942	-0.0179385	-0.0296113	-0.0422722	NaN	-0.00335811	NaN	-0.0110641	-0.0198165	-0.0659897	-0.00571835	-0.0114067
	50	-0.0146733	-0.0110846	NaN	-0.0083636	-0.0136128	-0.0157437	-0.0128573	-0.0528632	NaN	NaN	-0.00323175	-0.00442344	-0.00952964	-0.0206484	-0.0305914	-0.0261561
	60	NaN	-0.0112909	NaN	-0.0093581	-0.0170691	-0.0132962	-0.0338133	-0.0644385	NaN	NaN	NaN	-0.00736227	-0.0013674	-0.0743942	-0.000538553	-0.00633815
	70	-0.00399212	-0.0182212	NaN	-0.0104732	-0.0232361	-0.0117918	-0.018265	-0.0316174	-0.0031223	NaN	NaN	-0.0236854	-0.0132326	NaN	NaN	-0.00747195
	80	-0.00197973	-0.0564247	NaN	-0.0118606	-0.0102636	-0.0169955	-0.0234855	-0.0593267	NaN	NaN	NaN	-0.00722652	NaN	-0.0458436	NaN	-0.0103649
	90	NaN	-0.0203832	NaN	-0.0117783	-0.0135598	-0.010531	-0.0238048	NaN	-0.000303397	NaN	NaN	NaN	-0.000852878	-0.00881865	NaN	-0.00649671
	100	-0.00276721	-0.0203733	NaN	-0.0121722	-0.0170727	-0.00975171	-0.015825	-0.038887	NaN	-0.00654185	NaN	-0.0104399	NaN	-0.00342262	-0.00703924	-0.0109777

## Sheet: Figure7
Fig 7 C
	MTZ Con		Abl
	Focality		Focality
	0.235616		0.307778
	0.442675		0.346975
	0.184262		0.446838
	0.410704		0.0714546
	0.0399336		0.35361
	0.309861		0.347705
	0.207446		0.575605
	0.430718		0.344048
	0.37548		0.610547
	0.466318		0.35646
	0.158833		0.627063
	0.446215		0.575239
	0.265741		0.261985
	0.301888		0.591172
	0.165103		0.556056
	0.235378		0.519549
	0.288106		0.458358
	0.110988		0.435544
	0.0852666		0.380329
	0.325106		0.252402
	0.373265		0.423691
	0.411824		0.479995
	0.250657		0.215882
	0.191961		0.328388
Fig 7 E
	Sha		Abl		MTZ Con
	Distance		Distance		Distance
	4.41793		3.18448		0.538645
	3.14854		5.70922		4.16392
	6.26322		0.734477		3.97965
	3.34656		3.48031		3.0103
	3.60383		2.1167		1.21957
	4.85461		2.97181		2.0991
	2.31706		0.953751		9.03
	3.29306		1.34638		2.84497
	5.03915		1.76549		3.99033
	3.06638		0.296054		4.15939
	1.90146		1.09901		3.42187
	3.73627		3.06323		3.86443
	2.89274		4.12266		4.452
	2.43553		1.82317		4.84046
	2.23241		3.21069		2.64623
	6.39646		5.57034		4.91295
	0.401595		2.83442		2.78783
	3.51928		3.82693		2.97674
	4.04319		2.03177		8.84249
	3.70513		0.956295		4.44126
	5.33484		1.29936		4.92649
	1.468		3.22624		4.89304
	1.81632		2.01963		6.12992
	3.4909		2.80897		4.32386
	1.1349		1.81797		5.079
	2.87471		0.782771		3.47768
	6.23129		2.44332		3.16697
	4.51875		1.96657		3.89692
	2.64672		3.90267		3.97368
	6.02425		4.11443		3.97565
	3.8271		1.33994		4.28171
	2.18162		2.28814		3.50939
	2.02661		2.15832		5.12263
	0.124446		2.84115		8.30042
	4.29791		3.44125		6.29176
			3.07807		2.54459
					5.40045
					2.78534
					1.69465
Fig 7 G
	Sha		Abl		MTZ Con
	Focality		Focality		Focality
	0.378268		0.39686		0.76484
	0.377924		0.279207		0.35402
	0.355853		0.609853		0.417746
	0.391389		0.448189		0.413164
	0.27137		0.373637		0.554299
	0.394531		0.607088		0.375371
	0.546824		0.393706		0.408312
	0.430876		0.640209		1
	0.378196		0.675176		0.561471
	0.351429		0.771809		0.342195
	0.475575		0.726201		0.313639
	0.333776		0.310728		0.35162
	0.297119		0.426108		0.425485
	0.376308		0.604082		0.143717
	0.507717		0.358974		0.302166
	0.448747		0.20492		0.3694
	0.710799		0.588117		0.534321
	0.38715		0.420277		0.421724
	0.226744		0.62102		0.595132
	0.400859		0.785039		0.202038
	0.41154		0.602993		0.274459
	0.670914		0.460809		0.132088
	0.638135		0.56388		0.349018
	0.274367		0.503215		0.338526
	0.500793		0.722726		0.36694
	0.533524		0.558626		0.303177
	0.45697		0.453674		0.323056
	0.290182		0.567791		0.366337
	0.463328		0.44448		0.353555
	0.213895		0.527212		0.296529
	0.211127		0.55819		0.336453
	0.596352		0.548257		0.39846
	0.458802		0.421293		0.33093
	0.639085		0.450151		0.249175
	0.274169		0.458466		0.525572
			0.269657		0.475782
					0.359359
					0.493934
					0.624151

## Sheet: SupplFigure2
Suppl Fig 2 C
	Locomotion	No locomotion
	0.00611929	0.010133
	0.00224796	0.00299729
	0.0292416	0.00779775
	0.00949162	0.00842962
	0.0395431	0.0108273
	0.00495926	0.0050565
	0.00273342	0.00321177
	0.0104322	0.00739272
Fig 2 F
Data	Dist Steps	Fish 1	Fish 2	Fish 3	Fish 4	Fish 5	Fish 6	Fish 7	Fish 8
	5	0.661198	0.0624904	0.529747	0.533488	0.32735	0.529644	0.488579	0.541959
	10	0.579999	0.257153	0.465753	0.316535	0.343505	0.394706	0.423532	0.33979
	15	0.511643	0.167191	0.459636	0.323499	0.427917	0.435039	0.36307	0.340486
	20	0.503119	0.178923	0.449969	0.294033	0.353103	0.395074	0.384575	0.297832
	25	0.457089	0.150629	0.411303	0.236411	0.369905	0.352602	0.323605	0.273783
	30	0.399504	0.142417	0.441941	0.235681	0.303947	0.342147	0.313239	0.24473
	35	0.376246	0.191928	0.434624	0.221194	0.319751	0.330751	0.312166	0.224446
	40	0.343103	0.138361	0.441198	0.210433	0.266178	0.286156	0.251515	0.210694
	45	0.301715	0.149427	0.432455	0.193372	0.262006	0.293293	0.281398	0.209485
	50	0.313247	0.130445	0.419646	0.182378	0.308997	0.273731	0.254369	0.21552
	55	0.318847	0.191201	0.447582	0.195407	0.257053	0.246124	0.265015	0.182848
	60	0.239517	0.1804	0.424024	0.171958	0.344665	0.28346	0.275782	0.179371
	65	0.238779	0.118057	0.420407	0.176847	0.294216	0.248051	0.277721	0.151584
	70	0.231931	0.116192	0.411715	0.177041	0.380149	0.258128	0.260737	0.170604
	75	0.158078	0.116823	0.419624	0.170179	0.418856	0.239937	0.281878	0.165444
	80	0.175389	0.156267	0.386359	0.1536	0.479931	0.1959	0.313729	0.184853
	85	0.164052	0.0505139	0.375251	0.162195	0.402177	0.181592	0.217335	0.152223
	90	0.109274	0.131676	0.403288	0.151372	0.426072	0.221832	0.278079	0.151456
	95	0.11546	0.139031	0.421656	0.146949	0.444822	0.164298	0.306811	0.132602
	100	0.180541	-0.0936827	0.40922	0.222615	0.472653	0.117095	0.244719	0.192647
	105	0.116193	-0.191885	0.391572	0.21808	0.702936	0.0373326	0.174773	0.11009
	110	0.1502	-0.309884	0.388643	0.115349	0.634319	0.0747899	0.146895	0.133908
	115	0.216002	-0.230987	0.391963	0.171961	0.696967	0.0444434	0.249313	0.147153
	120	0.154822	-0.054797	0.389672	0.147757	0.692656	0.0366717	0.158326	0.167938
	125	0.155655	NaN	0.397829	0.178907	0.588868	-0.242347	NaN	0.158342
	130	0.16129	-0.445429	0.441781	0.310403	NaN	-0.00947561	NaN	0.128766
	135	0.170694	NaN	0.495998	0.284051	NaN	NaN	NaN	0.144057
	140	0.0806995	NaN	NaN	0.463776	NaN	NaN	NaN	0.0577134
	145	0.218306	NaN	NaN	NaN	NaN	NaN	NaN	-0.049948
	150	NaN	NaN	NaN	NaN	NaN	NaN	NaN	NaN
Shuffled	Dist Steps	Fish 1	Fish 2	Fish 3	Fish 4	Fish 5	Fish 6	Fish 7	Fish 8
	5	0.286662	0.138985	0.405736	0.207298	0.296427	0.290213	0.292348	0.192649
	10	0.304025	0.128852	0.437379	0.195817	0.332865	0.300237	0.296309	0.205413
	15	0.303189	0.161886	0.433387	0.202426	0.359103	0.296202	0.293206	0.208321
	20	0.307659	0.146692	0.422668	0.213636	0.339551	0.299391	0.298846	0.208179
	25	0.306279	0.162413	0.418664	0.206441	0.345432	0.295505	0.306193	0.214578
	30	0.30304	0.156435	0.415018	0.207232	0.339965	0.298031	0.306242	0.217186
	35	0.310103	0.141781	0.422764	0.204203	0.345114	0.296169	0.304215	0.209536
	40	0.30702	0.136177	0.427337	0.210889	0.351683	0.295428	0.30587	0.215001
	45	0.30262	0.147749	0.427484	0.209482	0.338061	0.292672	0.30144	0.204526
	50	0.297384	0.158693	0.423593	0.195713	0.350159	0.293181	0.297149	0.207071
	55	0.303425	0.142653	0.429261	0.206104	0.315743	0.298391	0.292837	0.21026
	60	0.295054	0.161436	0.421577	0.212393	0.344884	0.295432	0.310825	0.205977
	65	0.307056	0.156249	0.424136	0.201595	0.34364	0.296999	0.311438	0.211218
	70	0.299873	0.165432	0.430391	0.204873	0.346599	0.293541	0.309869	0.217281
	75	0.303492	0.127511	0.432585	0.200371	0.344175	0.302895	0.308573	0.207262
	80	0.30902	0.141093	0.418919	0.201513	0.356966	0.301638	0.313582	0.210114
	85	0.303881	0.157626	0.425682	0.210657	0.345965	0.287911	0.296556	0.205909
	90	0.302714	0.151615	0.432784	0.205578	0.342358	0.295778	0.3115	0.21194
	95	0.311361	0.138148	0.421005	0.209315	0.348881	0.302054	0.318246	0.205093
	100	0.298201	0.135733	0.434879	0.202192	0.305456	0.283346	0.309733	0.215653
	105	0.324597	0.0752928	0.416657	0.224731	0.32263	0.284453	0.321797	0.207579
	110	0.290625	0.144819	0.418475	0.205461	0.363282	0.319243	0.288643	0.208732
	115	0.307955	0.141896	0.421068	0.217962	0.283188	0.261812	0.356542	0.19843
	120	0.296327	0.00920907	0.444582	0.21553	0.417629	0.309789	0.194735	0.204846
	125	0.292391	NaN	0.436348	0.181475	0.321539	0.261828	NaN	0.223926
	130	0.302759	0.0971279	0.420078	0.247471	NaN	0.358658	NaN	0.207506
	135	0.261995	NaN	0.284125	0.2155	NaN	NaN	NaN	0.190922
	140	0.301355	NaN	NaN	0.225458	NaN	NaN	NaN	0.231654
	145	0.264981	NaN	NaN	NaN	NaN	NaN	NaN	0.234794
	150	NaN	NaN	NaN	NaN	NaN	NaN	NaN	NaN
Fig 2 G
	Data	Shuffled
	45.3247	29.8198
	30.0203	30.0203
	31.401	30.9869
	62.2605	33.5249
	31.5534	29.0291
	58.253	29.2116
	54.3005	34.1969
	53.6954	29.6856

## Sheet: SupplFigure7
Suppl. Fig 7 C
	exc. axons		inh. axons
	distance		distance
	107.811		114.969
	109.745		124.652
	144.034		139.338
	99.474		91.7613
	143.717		140.929
	116.8		109.665
	120.091		119.926
	110.757		110.409
	128.035		110.852
Suppl. Fig 7 D
	exc. axons		inh. axons
	distance		distance
	94.4659		125.849
	112.248		121.373
	134.099		128.485
	120.663		109.178
	125.424		121.771
	132.893		126.173
	118.285		120.309
	125.683		124.121
	134.548		99.5966
Suppl. Fig 7 H
Data	Dist Steps	Fish 1	Fish 2	Fish 3	Fish 4	Fish 5	Fish 6	Fish 7	Fish 8	Fish 9
	10	0.0672832	0.010422	0.0366634	0.0868087	0.00149245	0.0661921	0.0677085	0.0974236	0.0820645
	20	0.0244705	0.00588643	0.0212344	0.0327786	0.0045056	0.0269848	0.0346851	0.0832574	0.0510714
	30	0.0166413	0.00289711	0.0133134	0.0170028	0.00381494	0.0139961	0.0174931	0.0795765	0.0425443
	40	0.0112271	0.000806538	0.00933983	0.00994623	0.00240901	0.00708731	0.0107383	0.0793626	0.0405268
	50	0.00783292	0.000831959	0.00636959	0.00510353	0.0010197	0.00143831	0.00447637	0.0780299	0.0390026
	60	0.0061758	-5.33737e-05	0.00540138	0.00535868	0.00102777	0.00210508	0.00308479	0.076916	0.0381357
	70	0.00407309	0.000254271	0.00446131	0.00198748	0.000947165	-9.57104e-05	0.00112933	0.0770691	0.0370937
	80	0.00327186	0.000203874	0.00345028	0.00038975	0.000937855	-0.000271145	-0.000556214	0.0787575	0.0366226
	90	0.00198583	-0.000280463	0.0033638	3.53113e-05	0.00122967	-0.000700872	-0.000965427	0.0797448	0.0364918
	100	0.00210472	-0.000118379	0.00286153	-6.71824e-05	0.00105356	-0.00111984	-0.00118635	0.0807925	0.0356529
	110	0.00151463	6.49623e-05	0.0025612	0.00216025	0.000767791	-0.00123882	-0.000547314	0.0792987	0.0354241
	120	0.00165678	0.000516431	0.00272446	0.00278119	0.000917844	-0.00198189	-0.000757503	0.0767122	0.0350098
	130	0.00333628	-3.16619e-05	0.00342216	0.00304464	0.000986785	-0.00129595	-0.000474661	0.0753079	0.0352422
	140	0.00231782	-0.000140198	0.00348116	0.00493306	0.0014526	-0.000920676	0.000295464	0.0736768	0.0352663
	150	0.00283319	-0.000164571	0.00336273	0.00560856	0.00110839	-0.000628793	0.00193969	0.0699304	0.0348975
	160	0.00223745	0.000655048	0.00297112	0.00558298	0.00128619	-0.00160895	0.00156283	0.068894	0.0346752
	170	0.00381189	0.000434161	0.00210781	0.00708197	0.00142739	-0.00152507	0.00189816	0.0634409	0.0346524
	180	0.00392569	0.00154322	0.00240622	0.0164596	0.000716674	-0.00116398	0.00261345	0.0573901	0.0346344
	190	0.00344015	0.00196738	0.00299708	0.0192559	0.00149368	0.0012426	0.00182981	0.0539903	0.0351936
	200	0.00294719	0.00113526	0.00259007	0.0227594	0.00101935	0.000847279	0.00357671	0.0545901	0.0358451
	210	0.00321357	0.00243018	0.000690205	0.0314942	0.00105414	0.00242561	0.00490486	0.0509217	0.0370203
Shuffled	Dist Steps	Fish 1	Fish 2	Fish 3	Fish 4	Fish 5	Fish 6	Fish 7	Fish 8	Fish 9
	10	0.00447447	-0.00017486	0.00451809	0.00593701	0.000357127	-0.00113917	0.00107526	0.0752654	0.0364612
	20	0.00438293	0.000678723	0.00418109	0.00386262	0.00219405	0.000306783	0.00187971	0.0764282	0.0364694
	30	0.0042656	0.000313404	0.00416942	0.00362448	0.00108201	0.000429557	0.00189893	0.0763434	0.0366274
	40	0.00423187	0.000240456	0.0041993	0.00454167	0.0010823	0.000291652	0.00198792	0.0757526	0.0365308
	50	0.00422325	0.000346413	0.0042733	0.00427295	0.00124048	0.000441868	0.00183642	0.0760228	0.0365818
	60	0.00416012	0.000384504	0.00424206	0.004162	0.00107366	0.000376002	0.0018541	0.0761007	0.0366455
	70	0.00412634	0.000340508	0.00418375	0.00419081	0.00114259	0.000481073	0.0019319	0.0760695	0.0366541
	80	0.00426965	0.000162149	0.00418171	0.00388885	0.00110901	0.000439154	0.00184634	0.0759833	0.036681
	90	0.00421643	0.000266254	0.00420652	0.00388135	0.00122618	0.000530059	0.00200855	0.0760768	0.0366516
	100	0.00429399	0.000331396	0.0041845	0.00420561	0.00106163	0.000509442	0.00188827	0.076026	0.036586
	110	0.00433499	0.000226533	0.00420665	0.00388274	0.00118692	0.000473897	0.00194442	0.0760233	0.0366449
	120	0.00426547	0.000295099	0.00414908	0.00381041	0.00112402	0.00049929	0.00197	0.0761135	0.0366429
	130	0.00428759	0.000423492	0.00419764	0.0039764	0.00101385	0.000406907	0.0018545	0.0759351	0.0365818
	140	0.0044205	0.000200474	0.0042945	0.00385507	0.000964651	0.000441845	0.00187271	0.0754483	0.036641
	150	0.00423905	0.000347778	0.00424736	0.00386313	0.00109804	0.000424515	0.00186834	0.0757326	0.0365771
	160	0.00411481	-6.74625e-05	0.00420386	0.00395279	0.00136712	0.000281764	0.00214136	0.0758092	0.0366333
	170	0.00423307	0.000379507	0.00409035	0.00446188	0.00142239	0.000493272	0.00206201	0.0760343	0.036651
	180	0.00452638	0.000489845	0.00418946	0.00417377	0.00119815	0.000345724	0.00200586	0.0758893	0.0366276
	190	0.00417348	0.000695918	0.00416719	0.00369821	0.00139415	0.000545624	0.00177233	0.0760815	0.0365878
	200	0.00420241	0.000609186	0.00395642	0.00325041	0.00115339	6.51845e-05	0.00157804	0.0761614	0.0365
	210	0.00413871	3.90793e-05	0.00415437	0.00429117	0.0010513	0.000335163	0.00189743	0.075115	0.0366481
Suppl. Fig 7 N
Data	Dist Steps	Fish 1	Fish 2	Fish 3	Fish 4	Fish 5	Fish 6	Fish 7	Fish 8
	10	0.0748796	0.111413	0.0385961	0.0969629	0.140324	0.051121	0.0428612	0.0650945
	20	0.0481858	0.102847	0.050823	0.0963167	0.0803034	0.0641215	0.0784184	0.05027
	30	0.0509815	0.0793407	0.0258852	0.0996837	0.0488642	0.0498522	0.0797223	0.00927301
	40	0.0499799	0.0797529	0.0241789	0.0835015	0.0465444	0.0433169	0.0636054	0.0246608
	50	0.0502137	0.0820488	0.0255037	0.0740484	0.0557995	0.0408546	0.0481151	0.0111654
	60	0.0454714	0.0796114	0.0221426	0.070676	0.0468171	0.0350707	0.0433132	0.0155727
	70	0.0401102	0.0822949	0.0136819	0.0608693	0.0539397	0.0370241	0.0317594	0.019206
	80	0.0363409	0.0806235	0.0126755	0.0534045	0.0554184	0.0355101	0.0288772	0.0239211
	90	0.0325675	0.0750927	0.0100223	0.0554481	0.0455722	0.0235363	0.0115584	0.0216036
	100	0.0334057	0.0699376	0.0127328	0.0477497	0.0442143	0.0286015	0.00314326	0.0248588
	110	0.0250434	0.0625571	0.0140081	0.0471539	0.0368812	0.0309732	-0.00579741	0.0282239
	120	0.0229323	0.053772	0.0134699	0.0472604	0.032473	0.0212445	-0.00301447	0.0277399
	130	0.0183164	0.0505759	0.0107372	0.0399127	0.0324182	0.0189887	-0.00725591	0.0191864
	140	0.0100652	0.0481547	0.00652753	0.0284656	0.0303589	0.007509	-0.00222281	0.0151977
	150	0.000695712	0.0413901	0.00520436	0.0205537	0.0307124	-0.0110802	-0.00364081	0.0239815
	160	0.00273162	0.0472052	0.00760345	0.0148459	0.0215895	0.0052127	0.0177887	0.0200646
	170	-0.00563672	0.0350482	0.0133525	0.0121485	0.0265961	0.00983841	0.0341792	0.0227534
	180	0.00303778	0.0450064	-0.00507947	0.0163683	0.0170164	-0.00538052	0.0143468	0.0173325
	190	0.0119786	0.0439275	-0.00994547	0.0100818	0.0104749	0.0022597	0.0117856	0.0149651
	200	0.0138502	0.0368094	-0.00983367	0.0222681	0.00430515	-0.0187667	0.0149245	0.0428326
	210	0.0234084	0.0384053	-0.00664139	0.0180905	0.00471117	-0.00774254	0.00671893	0.00324504
Shuffled	Dist Steps	Fish 1	Fish 2	Fish 3	Fish 4	Fish 5	Fish 6	Fish 7	Fish 8
	10	0.011234	0.0668834	0.00944697	0.0519025	0.0511598	0.0340226	0.00796123	0.0133216
	20	0.0255126	0.0689372	0.0152102	0.0444618	0.0412359	0.0249391	0.0210811	0.0202069
	30	0.0202638	0.0683149	0.0125419	0.0462992	0.0391674	0.0250954	0.018254	0.0199327
	40	0.0224299	0.0696109	0.0134325	0.0461591	0.0396573	0.0259503	0.0200079	0.0214828
	50	0.0265519	0.0698849	0.0124669	0.0477491	0.0405852	0.0268694	0.017494	0.0223662
	60	0.0231753	0.0689707	0.011909	0.0455046	0.0427063	0.0266044	0.0187035	0.0218621
	70	0.0253359	0.0688068	0.0114353	0.0466936	0.0417445	0.0262427	0.0189262	0.0205108
	80	0.0245169	0.0693713	0.0116369	0.0459962	0.0408819	0.0261127	0.0210414	0.021879
	90	0.0257892	0.0691965	0.0104885	0.0465174	0.0413196	0.0255125	0.0175263	0.0236596
	100	0.0247527	0.0685993	0.0111454	0.0464979	0.0408683	0.0277971	0.0198137	0.0195987
	110	0.0247248	0.0687259	0.0120265	0.0450431	0.0424521	0.0272059	0.0228087	0.0218978
	120	0.0241717	0.0692955	0.0111134	0.0449818	0.041782	0.0271211	0.0195652	0.0216619
	130	0.025171	0.0705844	0.0114488	0.0460485	0.0416507	0.0253894	0.0232901	0.0219119
	140	0.0256647	0.0701065	0.0141301	0.0454147	0.0413176	0.0283466	0.0226582	0.0194718
	150	0.0267341	0.0678487	0.0118979	0.0458874	0.039722	0.0272455	0.0197323	0.0211806
	160	0.0245607	0.0691923	0.0142355	0.043572	0.0380194	0.0254558	0.0189675	0.020882
	170	0.023186	0.0679574	0.0129712	0.0452091	0.0410886	0.0280424	0.0176405	0.0236906
	180	0.0246006	0.0706372	0.0124575	0.0467883	0.0407627	0.0265158	0.0169153	0.0196303
	190	0.0267971	0.0649037	0.0106654	0.0448778	0.044384	0.0259795	0.0170269	0.0222216
	200	0.0221046	0.0688394	0.0127179	0.0438782	0.0399651	0.0293797	0.0223015	0.0281805
	210	0.0244812	0.0683532	0.0121735	0.0457377	0.0425576	0.0249541	0.01074	0.0254064
Suppl. Fig 7 O
Data	Dist Steps	Fish 1	Fish 2	Fish 3	Fish 4	Fish 5	Fish 6	Fish 7	Fish 8
	10	0.0176852	0.0636604	0.0305634	-0.0161861	0.0140769	0.0597758	0.0177654	0.110496
	20	0.00881629	-0.0716026	-2.50285e-05	-0.015849	0.00613103	0.0212235	0.0397955	0.0580906
	30	0.00915235	-0.0528223	-0.00197184	-0.0377246	-0.0243649	0.00670974	-0.000580382	0.0350193
	40	0.028497	-0.0459908	-0.00269741	-0.0579015	-0.0246469	0.00782466	0.0102579	0.0129618
	50	0.00925703	-0.0537761	-0.00771894	-0.0530993	-0.0161356	0.00696201	0.00322872	0.0155319
	60	0.00354232	-0.0486889	-0.00634881	-0.0554479	-0.0146092	0.00577965	-0.0217898	0.0274388
	70	0.0164445	-0.0378546	-0.00453339	-0.0453937	-0.016786	0.00867668	-0.0270615	0.011004
	80	0.00965471	-0.0479801	-0.00379159	-0.0543726	-0.0200244	0.00640032	-0.0173874	0.0131403
	90	0.0186972	-0.0482708	-0.0120157	-0.054889	-0.0123412	0.00341801	-0.00738492	0.01101
	100	0.00622457	-0.0447964	-0.0103697	-0.0470349	-0.00781221	0.00188487	-0.0226695	0.0170309
	110	0.00949412	-0.0459956	-0.00750062	-0.027829	-0.01417	-0.00512124	0.00211168	0.0153644
	120	0.0104431	-0.0351758	-0.0151671	-0.0117589	-0.0167949	-0.00514612	-0.00146733	0.00999296
	130	-0.00465303	-0.0459833	-0.00575774	-0.0195363	-0.00725096	-0.0078882	0.00457621	0.00887026
	140	0.00926968	-0.028859	-0.00574479	-0.0209564	-0.00481892	-0.00523161	-0.0100744	0.00820576
	150	0.00229462	-0.0196068	-0.00252682	0.00219531	-0.00329274	-0.00838125	-0.0199061	0.00310384
	160	-0.00349856	-0.0185938	0.00289609	0.0046416	0.00209853	-0.00194201	-0.00764236	0.00963625
	170	-0.00580817	-0.0195349	-0.00108056	0.0152825	0.0119986	-0.00550049	0.00689259	-0.0116809
	180	-0.0195339	-0.00428279	-0.000952459	0.00438508	0.00671102	-0.0027505	-0.0135265	0.0113916
	190	0.00883976	-0.0151263	0.0111156	-0.0152458	0.00716387	-0.0179381	-0.0119945	0.0272871
	200	-0.0132236	-0.00524286	0.014608	-0.00144061	0.00038651	0.00643346	0.0040966	0.0769115
	210	0.0123311	0.0107036	0.0033995	-0.00864267	0.00348194	0.0119179	-0.0341904	0.0224251
Shuffled	Dist Steps	Fish 1	Fish 2	Fish 3	Fish 4	Fish 5	Fish 6	Fish 7	Fish 8
	10	-0.0133812	-0.0399825	-0.00833205	-0.0392333	-0.00428579	-0.00129896	-0.0197831	0.0135553
	20	0.0066987	-0.0453121	-0.00822607	-0.0354848	-0.00647972	0.00351928	-0.020731	0.015974
	30	0.00358943	-0.0393672	-0.00629118	-0.0288554	-0.00998867	0.00169119	-0.0149653	0.0182475
	40	0.00491172	-0.0410679	-0.00440682	-0.0334893	-0.0115104	0.00131997	-0.0127564	0.0170917
	50	0.00666809	-0.0392915	-0.0064317	-0.0317239	-0.00840401	0.00197175	-0.00857133	0.0156845
	60	0.00675278	-0.0397659	-0.00530456	-0.0333944	-0.0115336	0.00110829	-0.0105697	0.0123562
	70	0.00649032	-0.040462	-0.00503051	-0.0319512	-0.0103226	0.00200044	-0.00681519	0.0150707
	80	0.00853783	-0.0400791	-0.00588266	-0.0312012	-0.011299	0.00197045	-0.00760849	0.0128783
	90	0.00600324	-0.040745	-0.0047059	-0.0343838	-0.0117509	0.0017464	-0.0104421	0.0152232
	100	0.00958836	-0.0411756	-0.00487271	-0.0348467	-0.0106538	0.00192962	-0.0052188	0.014174
	110	0.00907139	-0.0402445	-0.00671752	-0.0323388	-0.00990042	0.000209953	-0.00885943	0.0141352
	120	0.00499801	-0.0413506	-0.00447969	-0.0289428	-0.0104346	0.00162494	-0.012643	0.0147126
	130	0.00727752	-0.0403399	-0.00397731	-0.0309239	-0.00965197	0.00129503	-0.00969249	0.0140127
	140	0.00739653	-0.0396672	-0.00646559	-0.0316454	-0.0114423	0.00134007	-0.00626653	0.0145077
	150	0.00473764	-0.0410463	-0.00660343	-0.0322878	-0.00870397	0.00140624	-0.0121165	0.0172853
	160	0.00377525	-0.0399009	-0.00304886	-0.0270867	-0.0103544	0.000444957	-0.00734238	0.0171709
	170	0.00992264	-0.0424433	-0.00517949	-0.0307653	-0.0137758	0.00169323	-0.0118982	0.0111805
	180	0.00674943	-0.0422298	-0.00768495	-0.0306238	-0.0109572	7.17765e-05	-0.00654364	0.0150519
	190	0.00591875	-0.0389345	-0.00653803	-0.0294982	-0.0102071	0.00059378	-0.00659932	0.0176967
	200	0.00931912	-0.0414016	-0.00547687	-0.0365749	-0.0100954	0.00155484	-0.0103884	0.0106827
	210	0.00534696	-0.0434689	-0.00538738	-0.0322551	-0.0118723	0.000252447	-0.017401	0.0322124

## Sheet: SupplFigure8
Suppl. Fig 8 B
Positive
Sham	Dist Steps	Fish 1	Fish 2	Fish 3	Fish 4	Fish 5	Fish 6	Fish 7	Fish 8	Fish 9	Fish 10	Fish 11	Fish 12	Fish 13	Fish 14	Fish 15	Fish 16
	10	0.296756	0.172002	0.149685	0.143704	0.10636	0.128659	0.0905725	0.222874	0.270487	0.262883	0.203728	0.177215	0.0771548	0.151478	0.053902	0.168407
	20	0.228803	0.13561	0.0971523	0.093154	0.108115	0.0904218	0.0540028	0.184339	0.226511	0.15045	0.158725	0.138548	0.058806	0.107176	0.0291544	0.117132
	30	0.166215	0.101597	0.0836116	0.071634	0.0921635	0.0734702	0.0451573	0.136934	0.174724	0.113444	0.135436	0.112826	0.0580206	0.0751449	0.0253078	0.119529
	40	0.142332	0.0761347	0.077112	0.0698406	0.0726754	0.0706969	0.0359108	0.132662	0.152291	0.0969368	0.117434	0.103361	0.0474814	0.0704584	0.0239802	0.10821
	50	0.119592	0.0701413	0.0662123	0.0520819	0.0669062	0.0603652	0.0362384	0.1157	0.138528	0.0854275	0.110469	0.0906943	0.0447024	0.0613259	0.0210201	0.114164
	60	0.105482	0.0585291	0.0584838	0.0539531	0.0574609	0.0570603	0.0388089	0.112035	0.116293	0.0684782	0.102239	0.0807676	0.0412463	0.0578192	0.019688	0.108871
	70	0.0992811	0.0494912	0.0615299	0.0482359	0.0542256	0.049297	0.0327905	0.105014	0.105927	0.103499	0.100384	0.0769399	0.0392085	0.0523189	0.0190087	0.100954
	80	0.0927675	0.0528912	0.0592418	0.0422543	0.0567604	0.0494898	0.0336991	0.110371	0.106485	0.0682557	0.0948512	0.0690858	0.0385572	0.04988	0.0181666	0.113798
	90	0.0848493	0.0553671	0.0580614	0.0400468	0.0611851	0.0478917	0.0332732	0.112936	0.106524	0.0769861	0.0898673	0.0609558	0.0381583	0.0479253	0.019231	0.10682
	100	0.0826967	0.0516601	0.0510874	0.0359629	0.052064	0.0470428	0.0302873	0.116262	0.0993436	0.107065	0.086943	0.0594952	0.0381849	0.0441695	0.0198955	0.0990214
	110	0.0796554	0.0516913	0.0495737	0.0407693	0.0468659	0.0487808	0.0313387	0.116454	0.110086	0.0838462	0.0825015	0.0556737	0.0371228	0.0441069	0.0192836	0.108976
	120	0.0684808	0.0491965	0.0458432	0.0407298	0.0462352	0.0476024	0.0317147	0.102928	0.101042	0.0812897	0.0852446	0.0551843	0.0359266	0.0448922	0.0210937	0.108798
	130	0.0706637	0.04429	0.0429005	0.0361687	0.036973	0.0500984	0.0317057	0.105986	0.100078	0.0738324	0.0841376	0.0558905	0.03526	0.0465753	0.0198345	0.116635
	140	0.0691344	0.048229	0.0418031	0.0389713	0.0360772	0.0517162	0.0351852	0.101588	0.112034	0.0721521	0.087903	0.0524088	0.0333721	0.049435	0.0196845	0.125116
	150	0.07173	0.0565773	0.036579	0.0413706	0.0359327	0.054819	0.0376867	0.112307	0.107918	0.0980297	0.0915866	0.0556796	0.0322937	0.046193	0.0192694	0.161884
	160	0.0728387	0.0613785	0.036663	0.0430016	0.0293032	0.0523014	0.035989	0.109166	0.110497	0.0935465	0.0942379	0.0544799	0.0337943	0.0530739	0.0201832	0.182604
	170	0.0765379	0.055926	0.0336704	0.03942	0.0295715	0.0567961	0.0349905	0.118702	0.114418	0.0922578	0.0915249	0.0549055	0.0326756	0.0504279	0.0210802	0.214441
	180	0.0871231	0.0655384	0.0358728	0.0414569	0.0291985	0.0547125	0.0328549	0.108831	0.11752	0.100422	0.0869364	0.0538619	0.0327041	0.0464025	0.0190167	0.172427
	190	0.0970371	0.066226	0.032487	0.0436491	0.0397288	0.0508334	0.0314794	0.121167	0.130145	0.0819228	0.0860118	0.055409	0.031521	0.0496951	0.0203072	0.197642
	200	0.0875494	0.0689899	0.0293429	0.0436154	0.0327808	0.0650783	0.0286435	0.112953	0.138936	0.100132	0.08489	0.0563646	0.0320276	0.048124	0.0188554	0.199494
	210	0.0792548	0.0716389	0.0289665	0.0500698	0.0309098	0.12568	0.0231336	0.0906916	0.149389	0.0760975	0.0901258	0.0537815	0.0313362	0.0453688	0.0188637	NaN
	220	0.0820269	0.114406	0.0257009	0.0319197	0.0434015	NaN	0.0311834	0.0930761	0.167155	0.0808363	0.0846028	0.0596934	0.0304371	0.0407208	NaN	NaN
	230	0.107916	0.0981899	0.0217315	0.0501341	0.0662804	NaN	NaN	0.0709543	0.166333	0.0893507	0.0754456	0.0612034	0.0308826	0.0412648	NaN	NaN
	240	NaN	0.031757	0.0365221	0.0270194	0.111727	NaN	NaN	0.0582725	0.173743	0.0992608	0.063053	0.0657258	0.0298057	0.0400278	NaN	NaN
	250	NaN	NaN	0.0218072	NaN	NaN	NaN	NaN	0.0754692	0.199312	0.0777386	0.0506422	0.072767	0.0257248	0.0352022	NaN	NaN
	260	NaN	NaN	NaN	NaN	NaN	NaN	NaN	NaN	0.204373	0.13157	0.0462338	0.0690825	0.0228845	0.0312591	NaN	NaN
	270	NaN	NaN	NaN	NaN	NaN	NaN	NaN	NaN	NaN	0.119357	0.0271012	0.0758802	0.0201015	0.0360886	NaN	NaN
	280	NaN	NaN	NaN	NaN	NaN	NaN	NaN	NaN	NaN	0.110509	0.00956832	0.0851185	0.0193499	0.0797417	NaN	NaN
	290	NaN	NaN	NaN	NaN	NaN	NaN	NaN	NaN	NaN	0.0906819	NaN	0.0999232	0.0189044	NaN	NaN	NaN
	300	NaN	NaN	NaN	NaN	NaN	NaN	NaN	NaN	NaN	NaN	NaN	NaN	0.0282629	NaN	NaN	NaN
Ablated	Dist Steps	Fish 1	Fish 2	Fish 3	Fish 4	Fish 5	Fish 6	Fish 7	Fish 8	Fish 9	Fish 10	Fish 11	Fish 12	Fish 13	Fish 14	Fish 15	Fish 16
	10	0.152144	0.107119	0.16183	0.107683	0.126188	0.195853	0.195539	0.280435	0.195273	0.23184	0.168756	0.113819	0.07842	0.211649	0.0613611	0.0947975
	20	0.0967172	0.0762438	0.118908	0.0647013	0.0942573	0.133158	0.142989	0.138873	0.122878	0.164979	0.119291	0.084834	0.045523	0.185852	0.0373408	0.0705878
	30	0.0737917	0.0615175	0.0952946	0.0502415	0.0815215	0.095804	0.139769	0.123064	0.118951	0.153953	0.0991698	0.0536833	0.0353917	0.170541	0.0324453	0.0566935
	40	0.0566965	0.0505281	0.0765559	0.0422	0.0741298	0.084202	0.127128	0.0901042	0.11654	0.121032	0.0754405	0.0364685	0.0288508	0.156903	0.0294996	0.0458548
	50	0.0443876	0.0451335	0.0626154	0.0372261	0.067464	0.069582	0.119261	0.0711236	0.112125	0.117558	0.0631144	0.0272941	0.0274165	0.149534	0.0257786	0.0368695
	60	0.0361351	0.0405878	0.0514052	0.0300903	0.060815	0.0520379	0.100888	0.0576495	0.0975412	0.10293	0.0558458	0.0260648	0.0264934	0.149854	0.0260405	0.0322478
	70	0.0334688	0.0373813	0.0498909	0.0260898	0.0538224	0.0462139	0.0907987	0.0669069	0.0845713	0.0928014	0.0452093	0.0265449	0.0250218	0.147089	0.0251535	0.0292505
	80	0.0326985	0.0365942	0.0478801	0.0251973	0.0487536	0.042732	0.0893361	0.0628642	0.0826151	0.0891814	0.0463539	0.0282366	0.0247186	0.14137	0.0252424	0.0274232
	90	0.0321437	0.0367564	0.050148	0.0251154	0.0431806	0.04499	0.0877021	0.0558722	0.0724048	0.0845622	0.0489662	0.0287824	0.0274451	0.131642	0.0250208	0.0292438
	100	0.0296333	0.0350387	0.0504879	0.0257257	0.0398271	0.0465885	0.0809708	0.0623661	0.0672645	0.0804844	0.0496987	0.0294416	0.0269974	0.128572	0.0271726	0.0310418
	110	0.0288309	0.0339266	0.0513841	0.0245218	0.0394058	0.0567404	0.0796213	0.0614753	0.0626482	0.0817357	0.0501933	0.0260699	0.0286863	0.129984	0.0237495	0.0331152
	120	0.0297324	0.0322372	0.0494421	0.0275672	0.0371355	0.0593543	0.072607	0.061843	0.0635467	0.087326	0.049736	0.0204013	0.0309234	0.126763	0.0237579	0.0299401
	130	0.0280237	0.0332588	0.0452699	0.0268872	0.0358438	0.0566725	0.0701575	0.0694957	0.0591467	0.0882698	0.0495433	0.0199652	0.0309024	0.148853	0.0233573	0.027923
	140	0.0279909	0.033792	0.0436219	0.0260162	0.0346968	0.0513757	0.0647677	0.0708462	0.0624878	0.0871822	0.0512851	0.0241221	0.0322216	0.164856	0.0260446	0.0250952
	150	0.0279268	0.0401449	0.0436316	0.0272858	0.0340315	0.0416972	0.058074	0.0732334	0.0649586	0.0836846	0.0552838	0.0274095	0.0333275	0.173353	0.0288195	0.0217989
	160	0.0283059	0.0432008	0.0453046	0.0277442	0.0348941	0.0388514	0.0512562	0.0678561	0.0576584	0.0785637	0.0599328	0.0277529	0.0358488	0.173381	0.0347883	0.0198794
	170	0.0287581	0.0449159	0.0454227	0.0280067	0.0345307	0.041391	0.0354291	0.0634521	0.0514883	0.0769106	0.0649837	0.0279825	0.0405112	0.148635	0.0358896	0.0190655
	180	0.03132	0.0436107	0.0484032	0.0289457	0.0339851	0.062919	0.0288828	0.0638839	0.0563035	0.0763701	0.0718222	0.0333445	0.0433513	0.131302	0.0301	0.0193285
	190	0.032927	0.041134	0.0495971	0.0297739	0.0356774	0.0726406	0.0239686	0.0680669	0.0575009	0.0744346	0.0784418	0.0346619	0.0150415	0.178491	0.0303102	0.0200368
	200	0.0355106	0.0407477	0.0498675	0.0278408	0.0361573	0.055171	0.0236938	0.0607474	0.0492983	0.0832067	0.0824915	0.0374949	NaN	0.404739	0.0264049	0.0192258
	210	0.0374404	0.0396732	0.050764	0.0244397	0.0337658	0.048318	0.0230239	0.0692891	0.0461772	0.0740634	0.0711986	0.0324305	NaN	NaN	0.021941	0.019908
	220	0.0416944	0.0370314	0.0469698	0.0232495	0.0330088	0.0463275	0.0225107	0.0609031	0.0512432	0.0759665	0.087702	NaN	NaN	NaN	0.0214578	0.0186018
	230	0.0472236	0.0312411	0.0427097	0.0194444	0.0318585	0.0341793	0.0206018	0.0707505	0.043429	0.0765755	0.0951213	NaN	NaN	NaN	0.0305846	0.0197419
	240	0.0463137	0.0232168	0.0393349	0.0200789	0.0296163	0.0270431	0.0217971	0.0784403	0.0380602	0.0750294	0.0482274	NaN	NaN	NaN	NaN	0.0179777
	250	0.0378298	NaN	0.0343807	0.0212431	0.0265778	NaN	0.0153564	0.0791576	0.045499	0.0730064	NaN	NaN	NaN	NaN	NaN	0.0203253
	260	0.0329403	NaN	0.0397033	0.0193205	0.0242711	NaN	0.0229098	0.0580983	NaN	0.0711287	NaN	NaN	NaN	NaN	NaN	0.0192973
	270	NaN	NaN	0.0345303	0.011583	0.0258	NaN	0.010312	0.091936	NaN	0.0673591	NaN	NaN	NaN	NaN	NaN	0.0204406
	280	NaN	NaN	0.0422713	NaN	0.0211129	NaN	NaN	NaN	NaN	0.0363622	NaN	NaN	NaN	NaN	NaN	0.0311601
	290	NaN	NaN	NaN	NaN	0.0178289	NaN	NaN	NaN	NaN	0.0507203	NaN	NaN	NaN	NaN	NaN	0.0292626
	300	NaN	NaN	NaN	NaN	0.0167981	NaN	NaN	NaN	NaN	0.0126887	NaN	NaN	NaN	NaN	NaN	NaN
Negative
Sham	Dist Steps	Fish 1	Fish 2	Fish 3	Fish 4	Fish 5	Fish 6	Fish 7	Fish 8	Fish 9	Fish 10	Fish 11	Fish 12	Fish 13	Fish 14	Fish 15	Fish 16
	10	-0.0555859	-0.0693874	-0.0373532	-0.0315819	-0.0408392	-0.0747549	-0.0607638	-0.078358	-0.120795	-0.100037	-0.0931426	-0.0465656	-0.0379778	-0.0243548	-0.0142668	-0.0818695
	20	-0.0630527	-0.0614192	-0.0374601	-0.0515987	-0.0332028	-0.0764009	-0.0418304	-0.0977673	-0.0912245	-0.112867	-0.101277	-0.0661992	-0.0333968	-0.0321043	-0.0149868	-0.103418
	30	-0.0625955	-0.057537	-0.0362151	-0.0438893	-0.025425	-0.0689414	-0.0369344	-0.113616	-0.0942198	-0.0975908	-0.0989792	-0.0572337	-0.0331533	-0.0335089	-0.0152982	-0.0948517
	40	-0.0692634	-0.0526783	-0.0359818	-0.039675	-0.0321321	-0.0630606	-0.0359628	-0.113803	-0.100773	-0.0888823	-0.0935476	-0.0537605	-0.0302958	-0.0345799	-0.0127964	-0.0918436
	50	-0.0688073	-0.0422502	-0.0324559	-0.0428509	-0.0205075	-0.0549846	-0.0337481	-0.112913	-0.0938493	-0.0883724	-0.0872638	-0.0458448	-0.0308001	-0.030607	-0.012818	-0.0892024
	60	-0.0674732	-0.0411895	-0.0312732	-0.031772	-0.0307693	-0.050159	-0.0365807	-0.0933557	-0.0826687	-0.0989256	-0.0845019	-0.0465111	-0.0281158	-0.0313174	-0.0137758	-0.0889682
	70	-0.066651	-0.0398665	-0.0312199	-0.0315334	-0.0204868	-0.0433474	-0.0279025	-0.0982568	-0.0841281	-0.0977246	-0.0805255	-0.0412199	-0.0238986	-0.027958	-0.0124031	-0.0983123
	80	-0.0638022	-0.0355218	-0.0269862	-0.0283743	-0.0212981	-0.0494662	-0.0311095	-0.105729	-0.0753317	-0.0651098	-0.0755367	-0.0433027	-0.0229707	-0.0276541	-0.0130414	-0.0981754
	90	-0.0566038	-0.0332591	-0.024369	-0.0300628	-0.0182317	-0.0524177	-0.0285442	-0.100529	-0.081392	-0.0852432	-0.0729782	-0.0367988	-0.0244913	-0.0248025	-0.0126857	-0.0955215
	100	-0.0506509	-0.0298357	-0.0250981	-0.0270573	-0.0258228	-0.051436	-0.0288548	-0.0951792	-0.0843802	-0.0704634	-0.0738658	-0.0350877	-0.0235513	-0.0222943	-0.0117725	-0.0933162
	110	-0.0527863	-0.0319805	-0.0274554	-0.0304763	-0.0209085	-0.0495977	-0.0292396	-0.102265	-0.0926976	-0.0981878	-0.0722285	-0.0353052	-0.0235167	-0.0263235	-0.0126263	-0.0916335
	120	-0.0599806	-0.0363446	-0.0267079	-0.0266272	-0.0225502	-0.0521389	-0.026403	-0.100618	-0.0932612	-0.0722821	-0.0657809	-0.0335124	-0.0208085	-0.0245961	-0.0126302	-0.0950582
	130	-0.0586616	-0.0356901	-0.0286059	-0.0316869	-0.0173067	-0.0556102	-0.0309365	-0.0824314	-0.098551	-0.078314	-0.0684684	-0.0315009	-0.0211897	-0.0263959	-0.0124809	-0.0945376
	140	-0.0521644	-0.0381641	-0.0306485	-0.0295725	-0.0215189	-0.0598965	-0.031584	-0.0889116	-0.0944649	-0.081526	-0.0678916	-0.033395	-0.0224794	-0.0244629	-0.0135457	-0.104022
	150	-0.0531528	-0.0410217	-0.0257323	-0.0314845	-0.0241971	-0.0607175	-0.0333642	-0.104616	-0.10543	-0.0915527	-0.070783	-0.0318854	-0.0229717	-0.0268724	-0.0142127	-0.11575
	160	-0.053981	-0.0394152	-0.0257122	-0.0330214	-0.025171	-0.0536509	-0.0351242	-0.116875	-0.117972	-0.069027	-0.0704026	-0.0308631	-0.023219	-0.0275193	-0.0154542	-0.111186
	170	-0.0462454	-0.0460276	-0.0276145	-0.0324596	-0.0312312	-0.0462319	-0.0363114	-0.111271	-0.126089	-0.0861987	-0.0721915	-0.0297407	-0.0252095	-0.0315215	-0.0153431	-0.0935237
	180	-0.0458516	-0.047403	-0.0301271	-0.0432982	-0.0280667	-0.0397946	-0.0307178	-0.112359	-0.139704	-0.0787429	-0.0739686	-0.0310608	-0.0260783	-0.0329941	-0.0125697	-0.147661
	190	-0.0375416	-0.0470985	-0.0331357	-0.0385953	-0.034219	-0.0573947	-0.0315438	-0.108874	-0.152963	-0.104116	-0.0741909	-0.0303446	-0.0251779	-0.0309427	-0.0144941	-0.133606
	200	-0.0508791	-0.0449004	-0.024364	-0.0364583	-0.0291524	-0.0557324	-0.0355595	-0.0919347	-0.12317	-0.096358	-0.0743292	-0.0309982	-0.0253478	-0.0269581	-0.0123303	-0.200738
	210	-0.0679681	-0.0449468	-0.044789	-0.0386719	-0.0265049	NaN	-0.023494	-0.0843876	-0.0964704	-0.115107	-0.0766222	-0.0320364	-0.023828	-0.0305894	-0.0141061	-0.210005
	220	-0.0435094	-0.0523147	-0.0402291	-0.0548723	-0.0410249	NaN	-0.0230809	-0.0442287	-0.0911287	-0.101973	-0.0759615	-0.0288905	-0.0243172	-0.0302019	-0.00963643	NaN
	230	NaN	-0.0408103	-0.0603668	-0.0539686	-0.0231335	NaN	NaN	-0.0331492	-0.0793125	-0.0767613	-0.081092	-0.0261699	-0.0243347	-0.0307199	NaN	NaN
	240	NaN	-0.0287449	-0.0679092	-0.0307544	-0.0532105	NaN	NaN	-0.0367585	-0.0903372	-0.0737005	-0.0757991	-0.023128	-0.0227277	-0.0315682	NaN	NaN
	250	NaN	NaN	-0.10352	NaN	NaN	NaN	NaN	-0.0371939	-0.109666	-0.107922	-0.070842	-0.0210008	-0.015854	-0.0326399	NaN	NaN
	260	NaN	NaN	NaN	NaN	NaN	NaN	NaN	NaN	NaN	-0.123548	-0.0429829	-0.0262831	-0.0145199	-0.0345636	NaN	NaN
	270	NaN	NaN	NaN	NaN	NaN	NaN	NaN	NaN	NaN	-0.115851	-0.00964272	-0.0147813	-0.0133024	-0.0404917	NaN	NaN
	280	NaN	NaN	NaN	NaN	NaN	NaN	NaN	NaN	NaN	-0.107483	-0.0061175	-0.00847289	-0.00911097	-0.0924539	NaN	NaN
	290	NaN	NaN	NaN	NaN	NaN	NaN	NaN	NaN	NaN	-0.0840342	NaN	-0.00739405	-0.00791332	NaN	NaN	NaN
	300	NaN	NaN	NaN	NaN	NaN	NaN	NaN	NaN	NaN	NaN	NaN	NaN	NaN	NaN	NaN	NaN
Ablated	Dist Steps	Fish 1	Fish 2	Fish 3	Fish 4	Fish 5	Fish 6	Fish 7	Fish 8	Fish 9	Fish 10	Fish 11	Fish 12	Fish 13	Fish 14	Fish 15	Fish 16
	10	-0.0464942	-0.0635033	-0.0870616	-0.0236228	-0.00879586	-0.0523395	-0.0289783	-0.0232669	-0.0639357	-0.054201	-0.0636106	-0.0161952	-0.0217191	-0.175216	-0.0289016	-0.0252683
	20	-0.0456431	-0.0640359	-0.0809471	-0.0269816	-0.0157477	-0.0393266	-0.0220247	-0.0462554	-0.0469161	-0.0681692	-0.0672893	-0.0188599	-0.0285254	-0.191946	-0.029957	-0.0268614
	30	-0.0393214	-0.0560202	-0.0645734	-0.0261577	-0.0136543	-0.0320762	-0.0315691	-0.0647045	-0.0350231	-0.0622651	-0.053902	-0.0182046	-0.0247439	-0.167715	-0.0263502	-0.0238562
	40	-0.0350783	-0.0483698	-0.0573685	-0.0222328	-0.0158089	-0.0319163	-0.0251856	-0.0644811	-0.0363296	-0.0584775	-0.0502307	-0.0150134	-0.0237562	-0.172014	-0.0269099	-0.0226231
	50	-0.0323557	-0.044735	-0.0495185	-0.019853	-0.0164384	-0.0305622	-0.0228289	-0.0620386	-0.0391247	-0.052157	-0.0467164	-0.0133051	-0.0226999	-0.155214	-0.0222331	-0.0195575
	60	-0.0298558	-0.0391482	-0.0479416	-0.0189561	-0.0175998	-0.0267952	-0.0193835	-0.0535815	-0.0342601	-0.0459141	-0.0390083	-0.0129032	-0.0185092	-0.137897	-0.0246036	-0.0197812
	70	-0.0280637	-0.0366751	-0.0439782	-0.0182884	-0.0168473	-0.0214098	-0.0207507	-0.0506635	-0.0429645	-0.0533313	-0.0384405	-0.0139246	-0.018698	-0.134896	-0.0248627	-0.0195082
	80	-0.0287109	-0.0361608	-0.0433844	-0.0166395	-0.0155628	-0.0254458	-0.0216506	-0.0497545	-0.0342084	-0.0472358	-0.0384737	-0.0130032	-0.0200362	-0.128779	-0.0270993	-0.0183543
	90	-0.02743	-0.0340656	-0.0436895	-0.017485	-0.0156672	-0.0209538	-0.0223858	-0.0505898	-0.0378775	-0.0544296	-0.0363649	-0.0141163	-0.0203463	-0.137356	-0.0237532	-0.0186767
	100	-0.0244584	-0.0310696	-0.0422399	-0.0166677	-0.0151142	-0.0196807	-0.0211335	-0.0378217	-0.0333343	-0.0481454	-0.0364345	-0.0130377	-0.0217513	-0.127494	-0.0253726	-0.0174251
	110	-0.024489	-0.0301665	-0.0399962	-0.0164768	-0.0155111	-0.0205359	-0.0212437	-0.0485003	-0.038611	-0.0504242	-0.0347587	-0.0118681	-0.0228451	-0.13318	-0.0231887	-0.0173014
	120	-0.0242069	-0.032555	-0.0381428	-0.0166613	-0.0148065	-0.0205282	-0.0195552	-0.0431663	-0.0364272	-0.0440496	-0.0397283	-0.0127953	-0.0246073	-0.134069	-0.0238078	-0.0179591
	130	-0.0250969	-0.0333472	-0.0391665	-0.0172127	-0.0154101	-0.0199242	-0.021045	-0.0475841	-0.0387046	-0.0486025	-0.040877	-0.014649	-0.0255884	-0.148815	-0.0237676	-0.0168547
	140	-0.0269793	-0.0379423	-0.0397362	-0.0185898	-0.0165199	-0.0237267	-0.0184503	-0.0541446	-0.0362137	-0.0512593	-0.0442811	-0.0168232	-0.028114	-0.154939	-0.0259321	-0.0172494
	150	-0.0271687	-0.041198	-0.0375633	-0.0205406	-0.0156804	-0.0280805	-0.0180596	-0.0557125	-0.0403407	-0.0505505	-0.0492022	-0.0186665	-0.0309537	-0.149767	-0.0268445	-0.018038
	160	-0.0269324	-0.0446928	-0.0423645	-0.0221903	-0.0141485	-0.0318693	-0.0206183	-0.0496478	-0.0437963	-0.0528862	-0.0501892	-0.0221215	-0.0240421	-0.157295	-0.0311574	-0.0188351
	170	-0.0294592	-0.0465	-0.0447408	-0.0206302	-0.0146524	-0.0380432	-0.018166	-0.0605642	-0.0435298	-0.0576602	-0.0617214	-0.0256586	-0.0292131	-0.199472	-0.035664	-0.0188275
	180	-0.0316277	-0.0456075	-0.0458886	-0.0214169	-0.0149978	-0.0402333	-0.0221307	-0.0610459	-0.0477509	-0.0569312	-0.060839	-0.0305566	-0.029655	-0.17267	-0.041447	-0.0184235
	190	-0.0352705	-0.0410583	-0.0456057	-0.0231154	-0.018673	-0.0397638	-0.0208108	-0.0700183	-0.0420178	-0.0696361	-0.0748311	-0.0416294	-0.0105207	-0.129174	-0.0352149	-0.018718
	200	-0.0390994	-0.0421262	-0.044952	-0.023329	-0.0187242	-0.0395378	-0.0208512	-0.0562817	-0.0308485	-0.0588047	-0.071773	-0.0669858	NaN	-0.154615	-0.0302773	-0.020941
	210	-0.0382763	-0.0275464	-0.0430165	-0.0231631	-0.020106	-0.0428285	-0.0195738	-0.0680274	-0.0394946	-0.0645166	-0.0766928	-0.0169052	NaN	NaN	-0.0275181	-0.0204614
	220	-0.0437627	-0.0356657	-0.0460144	-0.0207667	-0.0193029	-0.03451	-0.0218067	-0.0457208	-0.0324831	-0.0634252	-0.084254	NaN	NaN	NaN	-0.0198594	-0.0193672
	230	-0.0455223	-0.021315	-0.0469744	-0.017355	-0.0202671	-0.0311693	-0.0247288	-0.0399932	-0.0332386	-0.0547567	-0.0811314	NaN	NaN	NaN	-0.0199619	-0.0170199
	240	-0.0422542	-0.00679221	-0.0349306	-0.0193798	-0.020341	-0.0406631	-0.0189236	-0.0639895	-0.0321155	-0.0481623	-0.178531	NaN	NaN	NaN	NaN	-0.0183126
	250	-0.0436153	-0.00932753	-0.0303974	-0.0261264	-0.0220583	NaN	-0.0196215	-0.0574915	-0.02469	-0.055654	NaN	NaN	NaN	NaN	NaN	-0.0169008
	260	-0.0215828	NaN	-0.023185	-0.0234733	-0.0185992	NaN	-0.0265851	-0.0877098	-0.039124	-0.046929	NaN	NaN	NaN	NaN	NaN	-0.0156266
	270	NaN	NaN	-0.0119069	-0.0101033	-0.0183694	NaN	-0.0330959	-0.0548392	NaN	-0.0398551	NaN	NaN	NaN	NaN	NaN	-0.0121061
	280	NaN	NaN	-0.0225557	NaN	-0.0157922	NaN	NaN	NaN	NaN	-0.0311636	NaN	NaN	NaN	NaN	NaN	-0.016184
	290	NaN	NaN	NaN	NaN	-0.0119147	NaN	NaN	NaN	NaN	-0.0229591	NaN	NaN	NaN	NaN	NaN	NaN
	300	NaN	NaN	NaN	NaN	-0.0127061	NaN	NaN	NaN	NaN	-0.0354658	NaN	NaN	NaN	NaN	NaN	NaN
Suppl. Fig 8 D
Habenula	Positive
Sham	Dist Steps	Fish 1	Fish 2	Fish 3	Fish 4	Fish 5	Fish 6	Fish 7	Fish 8	Fish 9	Fish 10	Fish 11	Fish 12	Fish 13	Fish 14	Fish 15	Fish 16
	10	NaN	0.0967341	0.104763	0.219262	0.0165277	0.168652	0.0645942	0.204564	0.336681	0.349714	0.278175	0.205675	0.0607421	0.181927	0.0488436	0.146741
	20	0.247957	0.100821	0.119974	0.114934	0.0396805	0.119866	0.0637797	0.329813	0.195844	0.259746	0.188744	0.16132	0.0338523	0.103346	0.0284679	0.11248
	30	0.0742216	0.0714206	0.0778955	0.0237762	0.0582326	0.10577	0.0399962	0.180886	0.12174	0.142688	0.148904	0.116155	0.0331842	0.0798384	0.0254316	0.0951234
	40	0.256119	0.0506377	0.0942932	0.0872761	0.0362061	0.130042	0.0410817	0.11297	0.131439	0.0506405	0.109436	0.0990359	0.0264909	0.0553784	0.0198226	0.104148
	50	0.23716	0.0487326	0.0449189	0.0458613	0.044967	0.084803	0.0382306	0.207745	0.113002	NaN	0.082155	0.0839781	0.02182	0.039094	0.0157927	0.123685
	60	0.0667214	0.0483541	0.0550935	0.10195	0.0658785	0.0964932	0.0279777	0.122925	0.0545053	NaN	0.11307	0.070602	0.0214074	0.0381226	0.0139649	0.141948
	70	0.0961282	0.0433583	0.0637784	0.0316351	0.0141221	0.0770783	0.0320937	0.103118	0.0549085	NaN	0.0921885	0.0885315	0.0228179	0.0403137	0.0172451	0.107395
	80	0.0749135	0.0481793	0.0625049	0.032749	0.0473536	0.0539469	0.0333344	0.127872	NaN	NaN	NaN	0.0406962	0.0288419	0.0446906	NaN	NaN
	90	0.0488018	0.0563737	0.0672985	0.0460044	0.0289342	0.0628893	0.041402	0.124633	NaN	NaN	NaN	0.0526241	0.0204619	0.0926092	NaN	NaN
	100	0.0343935	0.0473467	0.0365078	0.0436228	0.0317483	0.0795073	0.0425658	0.0218295	NaN	NaN	NaN	NaN	0.00489424	0.0243168	NaN	NaN
Ablated	Dist Steps	Fish 1	Fish 2	Fish 3	Fish 4	Fish 5	Fish 6	Fish 7	Fish 8	Fish 9	Fish 10	Fish 11	Fish 12	Fish 13	Fish 14	Fish 15	Fish 16
	10	0.14842	0.118253	0.138777	0.10039	0.119333	0.18838	0.342293	0.276594	0.19451	0.226369	0.207126	0.0907171	0.0932101	0.184603	0.0770363	0.0781184
	20	0.116902	0.106554	0.137917	0.0763799	0.0444571	0.118074	0.191425	0.148175	0.0789428	0.126763	0.140597	0.051049	0.0533904	0.146439	0.0316343	0.0440124
	30	0.0807346	0.0845037	0.119149	0.0787277	0.0695032	0.103162	0.111614	0.118201	0.053682	0.108756	0.0830022	0.0348972	0.039471	0.124313	0.0256116	0.0296509
	40	0.0588955	0.0714696	0.104598	0.071877	0.0623237	0.119421	0.14709	0.072656	0.0424552	0.0595328	0.0604932	0.0329216	0.0350498	0.0841309	0.0298555	0.0236998
	50	0.0458095	0.0711232	0.0858325	0.0535114	0.0711775	0.0794706	0.1147	0.0668864	0.0660453	0.0344665	0.0840901	0.0265381	0.0207792	0.0658329	0.019157	0.0233473
	60	0.0423433	0.0558626	0.0618397	0.0580445	0.058459	0.0513472	0.0181924	0.0439177	0.0662511	0.047292	0.0694716	NaN	0.0169838	0.0377423	0.012794	0.0117578
	70	0.0375142	0.0479642	0.0679436	0.0380055	0.042239	0.0666248	0.0951378	0.0402667	0.0330272	0.0348697	0.0272487	NaN	0.00980893	NaN	0.0146148	NaN
	80	0.0339143	0.0519787	0.0687585	0.0314257	0.0586508	0.0415877	0.105984	NaN	NaN	NaN	NaN	NaN	NaN	NaN	0.0253913	NaN
	90	0.0346681	0.0557411	0.0652044	0.0297614	0.0303182	0.0310957	0.0487688	NaN	NaN	NaN	NaN	NaN	NaN	NaN	NaN	NaN
	100	0.0323904	0.0403088	0.069144	0.0245948	0.0290288	0.0375613	0.057608	NaN	NaN	NaN	NaN	NaN	NaN	NaN	NaN	NaN
Habenula	Negative
Sham	Dist Steps	Fish 1	Fish 2	Fish 3	Fish 4	Fish 5	Fish 6	Fish 7	Fish 8	Fish 9	Fish 10	Fish 11	Fish 12	Fish 13	Fish 14	Fish 15	Fish 16
	10	-0.00286729	-0.0406313	NaN	NaN	NaN	-0.0689023	-0.0761867	NaN	-0.0208402	NaN	-0.0451976	-0.0679253	-0.0256275	-0.00722212	-0.0243359	-0.101826
	20	NaN	-0.0215379	-0.0299906	-0.0721046	-0.00560848	-0.0872464	-0.0263782	-0.0589843	-0.0740631	NaN	-0.121078	-0.060049	-0.0241501	-0.0517086	-0.0139086	-0.104383
	30	-0.0108014	-0.0335281	-0.0270281	-0.0459128	-0.0113103	-0.0756833	-0.0394885	-0.0597089	-0.131071	NaN	-0.124399	-0.0432533	-0.0284792	-0.0696512	-0.0137371	-0.0652444
	40	-0.565433	-0.0414221	-0.0250517	-0.0300998	-0.00414976	-0.0583298	-0.0300972	-0.0306822	-0.200865	-0.0439955	-0.10872	-0.0479305	-0.0295286	-0.0608696	-0.0160329	-0.0869957
	50	-0.0665762	-0.0240988	-0.0177528	-0.0469361	-0.0505357	-0.0434585	-0.0219155	NaN	-0.204422	-0.046045	-0.103759	-0.0378337	-0.0213393	-0.0214815	-0.0204275	-0.0643503
	60	-0.0428723	-0.0238272	-0.0298444	-0.0503712	-0.0566645	-0.0564263	-0.0224537	-0.0180641	-0.10524	NaN	-0.112033	-0.060914	-0.0194134	-0.0201418	-0.0200588	-0.0946199
	70	-0.184463	-0.0296426	-0.0328032	-0.0331388	-0.00727779	-0.0318803	-0.0203068	-0.0320055	-0.0574803	NaN	-0.0567019	-0.0604448	-0.0129852	-0.0139267	-0.0273028	-0.0610796
	80	-0.0292268	-0.0215679	-0.0264772	-0.0722768	-0.0122606	-0.0497948	-0.0203795	NaN	-0.0360943	NaN	NaN	-0.0430224	-0.0154118	-0.0340354	NaN	-0.0353737
	90	-0.539991	-0.0280247	-0.0324536	-0.0211822	-0.00443558	-0.0612298	-0.0207015	-0.0756488	-0.035676	NaN	NaN	NaN	-0.0155659	NaN	NaN	NaN
	100	-0.0451633	-0.0220246	-0.0283205	-0.0388437	-0.014129	-0.0655205	-0.032711	-0.0368154	NaN	NaN	NaN	NaN	NaN	NaN	NaN	NaN
Ablated	Dist Steps	Fish 1	Fish 2	Fish 3	Fish 4	Fish 5	Fish 6	Fish 7	Fish 8	Fish 9	Fish 10	Fish 11	Fish 12	Fish 13	Fish 14	Fish 15	Fish 16
	10	-0.0875437	-0.067915	-0.159819	-0.0093438	-0.01085	NaN	-0.0311216	-0.0281396	-0.1003	-0.0590673	-0.0760849	-0.0159844	-0.021939	-0.122774	-0.0323996	-0.034459
	20	-0.0478073	-0.0599395	-0.0657923	-0.0254591	-0.00488476	-0.0195573	-0.0173573	-0.0586057	-0.0818456	-0.118014	-0.0730039	-0.0390618	-0.037297	-0.102144	-0.0233103	-0.020344
	30	-0.0451585	-0.0588095	-0.0721764	-0.0259279	-0.0205957	-0.00950063	NaN	-0.0935446	-0.0397918	-0.102589	-0.0543737	-0.0464357	-0.0320439	-0.120105	-0.0218153	-0.0171623
	40	-0.0510122	-0.0608373	-0.0570448	-0.0349489	-0.00656658	-0.0180697	-0.0269175	-0.0967721	-0.0526996	-0.0878037	-0.0509763	-0.0197637	-0.0386002	-0.0778883	-0.0286083	-0.0214111
	50	-0.0343426	-0.0612389	-0.0382228	-0.0193985	-0.036329	-0.0054999	NaN	-0.126678	-0.0689181	-0.0797554	-0.0521471	-0.0141386	-0.0321034	-0.0752133	-0.0182335	-0.0160057
	60	-0.0358752	-0.053454	-0.0457411	-0.0159999	-0.0279859	-0.0106102	-0.00709809	-0.0715924	-0.0266734	-0.0376227	-0.0451698	-0.00557642	-0.018443	-0.0442675	-0.0242884	-0.0117458
	70	-0.0267954	-0.0496162	-0.0451406	-0.0195079	-0.0121297	-0.00703246	NaN	-0.0434255	-0.0138211	-0.0924171	-0.0874155	NaN	-0.0142604	-0.0242249	-0.0256677	NaN
	80	-0.0303875	-0.0386593	-0.0352744	-0.0109477	-0.0157281	-0.0138097	-0.0116027	-0.0617334	NaN	NaN	NaN	NaN	-0.0127335	NaN	-0.00720848	NaN
	90	-0.0298737	-0.0412227	-0.0442377	-0.0118908	-0.0117653	-0.00805428	-0.0104853	NaN	NaN	NaN	NaN	NaN	NaN	NaN	NaN	NaN
	100	-0.0273787	-0.037066	-0.0383074	-0.0123093	-0.0103511	-0.00529988	-0.00964577	NaN	NaN	NaN	NaN	NaN	NaN	NaN	NaN	NaN
Dl	Positive
Sham	Dist Steps	Fish 1	Fish 2	Fish 3	Fish 4	Fish 5	Fish 6	Fish 7	Fish 8	Fish 9	Fish 10	Fish 11	Fish 12	Fish 13	Fish 14	Fish 15	Fish 16
	10	0.316435	0.100911	0.136993	0.207783	0.0562097	0.101636	0.0913435	0.262469	0.281554	0.258963	0.209141	0.163648	0.075695	0.2222	0.0658433	0.372312
	20	0.189353	0.128173	0.0839967	0.184303	0.118369	0.0633156	0.0467133	0.191969	0.259297	0.204886	0.168069	0.147431	0.0545362	0.143765	0.0296261	0.255193
	30	0.150671	0.106028	0.0802578	0.185019	0.152131	0.0646291	0.0453049	0.13788	0.214573	0.147431	0.153845	0.118084	0.0539716	0.109058	0.0282316	0.28345
	40	0.133669	0.0989252	0.0838874	0.0637768	0.0926796	0.0590294	0.0414707	0.128777	0.226973	0.1576	0.133846	0.120269	0.0499254	0.111897	0.0289795	0.306563
	50	0.136388	0.097559	0.0667849	0.0786535	0.0635423	0.0517272	0.0349912	0.128863	0.252189	0.108722	0.12625	0.11485	0.0453407	0.117185	0.0249906	0.276271
	60	0.121736	0.0777861	0.0590872	0.0541621	0.0771982	0.0488522	0.0385504	0.105282	0.232545	0.120046	0.124388	0.0949863	0.052163	0.0963177	0.0239186	0.237918
	70	0.0632718	0.0309518	0.0631636	0.0185268	0.0824571	0.0409618	0.0275768	0.118795	0.193996	0.220054	0.112083	0.0808893	0.0501071	0.0678123	0.0263383	0.228704
	80	0.127797	0.112673	0.0451213	0.0397516	0.0555247	0.0378946	0.0380273	0.0950004	0.179538	0.0693175	0.098405	0.0717847	0.0496388	0.0742271	0.0264124	0.260086
	90	0.124742	0.0480623	0.0532614	0.0459692	0.0414755	0.0455497	0.0266066	0.0820187	0.242791	0.111268	0.100299	0.0710271	0.0464299	0.0515903	0.026137	0.247069
	100	0.106755	0.0335165	0.0356331	0.0236256	0.0839793	0.0370375	0.0211881	0.0738522	0.233844	0.148535	0.104123	0.0699207	0.0391846	0.0378389	0.0270801	0.264641
Ablated	Dist Steps	Fish 1	Fish 2	Fish 3	Fish 4	Fish 5	Fish 6	Fish 7	Fish 8	Fish 9	Fish 10	Fish 11	Fish 12	Fish 13	Fish 14	Fish 15	Fish 16
	10	0.184602	0.131192	0.176483	0.103416	0.126949	0.262036	0.208386	0.397404	0.14292	0.237762	0.252188	0.147983	0.0838538	0.245445	0.0750949	0.0864283
	20	0.118429	0.114275	0.128264	0.0783296	0.0759325	0.18083	0.14928	0.21373	0.100255	0.181536	0.18874	0.114315	0.0576232	0.24121	0.0427583	0.0575833
	30	0.0931016	0.095686	0.0998531	0.0695616	0.0672968	0.14748	0.164444	0.153031	0.107285	0.171531	0.171421	0.0824107	0.0421442	0.188431	0.0766483	0.0562412
	40	0.0791611	0.0758956	0.0848521	0.0616479	0.0524374	0.138419	0.141945	0.10817	0.088386	0.139413	0.146357	0.0540317	0.0391309	0.225875	0.0509472	0.0497234
	50	0.0686074	0.0781432	0.0830391	0.0443238	0.0632405	0.12514	0.15015	0.132196	0.105795	0.14991	0.103331	0.0421647	0.0521963	0.228331	0.0523844	0.0473116
	60	0.0502082	0.0698103	0.0815937	0.0342778	0.0615243	0.123397	0.126688	0.13504	0.0797859	0.145471	0.105056	0.0328033	0.0334741	0.243689	0.0331923	0.037975
	70	0.0398014	0.076159	0.084697	0.0321403	0.0770907	0.0893793	0.142806	0.175677	0.066057	0.120817	0.100426	0.0232633	0.020406	0.25367	0.0453002	0.03289
	80	0.0459509	0.063577	0.0748574	0.0286301	0.057092	0.0771103	0.109693	0.126039	0.0683057	0.106354	0.0926675	0.0289409	0.0258023	0.22969	0.0451277	0.0316081
	90	0.0472907	0.0633846	0.0750312	0.0262209	0.0627438	0.0580226	0.0917649	0.142849	0.0698174	0.0877777	0.0733585	0.0233201	0.0362175	0.21244	0.0429996	0.0279826
	100	0.0428147	0.0515027	0.0699817	0.0266929	0.0517185	0.0525832	0.0467101	0.158859	0.0623667	0.0843819	0.0681749	0.0212187	0.00261624	0.213664	0.0528755	0.0313364
Dl	Negative
Sham	Dist Steps	Fish 1	Fish 2	Fish 3	Fish 4	Fish 5	Fish 6	Fish 7	Fish 8	Fish 9	Fish 10	Fish 11	Fish 12	Fish 13	Fish 14	Fish 15	Fish 16
	10	-0.0551701	-0.108336	-0.0537786	-0.017957	NaN	-0.0799296	-0.0344147	-0.0333117	-0.215602	-0.12476	-0.105691	-0.0336193	-0.0405864	-0.0505991	-0.012805	-0.196804
	20	-0.0940663	-0.0428401	-0.0373559	-0.133321	NaN	-0.0633278	-0.0101312	-0.111899	-0.177271	-0.155654	-0.104475	-0.0595322	-0.045839	-0.0421972	-0.016023	-0.217071
	30	-0.0767127	-0.0735346	-0.0382336	-0.0356067	-0.0367858	-0.0519754	-0.031224	-0.0711509	-0.159056	-0.102499	-0.118459	-0.0524533	-0.0387654	-0.0285494	-0.0161111	-0.155759
	40	-0.117584	-0.0392226	-0.040929	-0.0376162	-0.0302033	-0.0536168	-0.0466089	-0.0655734	-0.0980044	-0.103672	-0.117921	-0.0378222	-0.0270417	-0.0280389	-0.0159042	-0.182274
	50	-0.0630167	-0.0418855	-0.0387524	-0.0652106	-0.0161086	-0.0476275	-0.0265632	-0.113573	-0.150666	-0.129493	-0.105621	-0.0349301	-0.033075	-0.0268249	-0.013413	-0.146766
	60	-0.0694743	-0.0415819	-0.0346102	-0.0224655	-0.0168345	-0.0409438	-0.0279165	-0.120258	-0.145616	-0.15413	-0.109786	-0.0340221	-0.0460697	-0.0419699	-0.0127814	-0.0914787
	70	-0.090149	-0.0521005	-0.0366483	-0.0592454	-0.0323925	-0.037385	-0.0202102	-0.0898545	-0.142004	-0.140014	-0.110563	-0.0322567	-0.0301404	-0.0271414	-0.0130335	-0.108049
	80	-0.0972973	-0.0415627	-0.0289216	-0.032094	-0.00954234	-0.0384913	-0.0246773	-0.0866685	-0.131019	-0.152742	-0.10157	-0.0257785	-0.0318912	-0.0259226	-0.0124342	-0.153927
	90	-0.0726822	-0.041739	-0.0342146	-0.0605773	-0.0057758	-0.0486464	-0.0256939	-0.079381	-0.11175	-0.156778	-0.0891747	-0.030496	-0.0267601	-0.0363788	-0.00979785	-0.150769
	100	-0.0317412	-0.0525845	-0.0469665	-0.0476234	-0.012329	-0.0344812	-0.0245435	-0.0838997	-0.0998949	-0.134579	-0.0973809	-0.0278331	-0.0253156	-0.0182731	-0.0101043	-0.176949
Ablated	Dist Steps	Fish 1	Fish 2	Fish 3	Fish 4	Fish 5	Fish 6	Fish 7	Fish 8	Fish 9	Fish 10	Fish 11	Fish 12	Fish 13	Fish 14	Fish 15	Fish 16
	10	-0.068627	-0.0936489	-0.0911233	-0.0323141	NaN	-0.0776555	-0.0113031	NaN	-0.023788	-0.0509991	-0.105458	-0.0235102	-0.049457	-0.193402	-0.0562174	-0.0337888
	20	-0.0751872	-0.101424	-0.0991868	-0.0339721	-0.0121105	-0.0802907	-0.0316665	NaN	-0.0365956	-0.0528453	-0.107746	-0.0216428	-0.024467	-0.229041	-0.0608535	-0.0374949
	30	-0.0701649	-0.0960759	-0.0877706	-0.0329965	-0.0106409	-0.0393183	-0.0416098	-0.0413519	-0.0331165	-0.058415	-0.117948	-0.0287302	-0.0268441	-0.232198	-0.0562432	-0.0351534
	40	-0.0631362	-0.0894049	-0.0833182	-0.030575	-0.0238924	-0.0611487	-0.0248671	-0.0947583	-0.037354	-0.0592866	-0.0918803	-0.0242388	-0.0443996	-0.229991	-0.0456969	-0.0365229
	50	-0.0609945	-0.0815309	-0.0776174	-0.0320476	-0.0135257	-0.0377406	-0.0158708	NaN	-0.0351792	-0.0481092	-0.0839778	-0.0159704	-0.0540995	-0.220439	-0.048553	-0.0286952
	60	-0.0461342	-0.0959129	-0.0806459	-0.0237089	-0.0166995	-0.0617359	-0.0361162	NaN	-0.0356977	-0.0343417	-0.0915747	-0.0184755	-0.0248067	-0.227726	-0.0654145	-0.0275465
	70	-0.0411098	-0.0737384	-0.0748278	-0.0259341	-0.00973072	-0.0535048	-0.030331	NaN	-0.0466743	-0.0541989	-0.106199	-0.0124767	-0.0252685	-0.234572	-0.0666137	-0.0278072
	80	-0.0457992	-0.0731847	-0.0752245	-0.020556	-0.00773368	-0.0499713	-0.0306009	NaN	-0.0401268	-0.0308009	-0.058688	-0.0190364	-0.0314016	-0.235231	-0.0508535	-0.0245124
	90	-0.0500371	-0.0610834	-0.0786524	-0.0193543	-0.0120529	-0.0273711	-0.0162601	-0.0565652	-0.012857	-0.0625806	-0.0540601	-0.0319034	-0.0227106	-0.251758	-0.0472183	-0.027318
	100	-0.0399553	-0.066261	-0.0722437	-0.0228752	-0.0203031	-0.032945	-0.0198506	NaN	-0.0309288	-0.0763521	-0.07306	-0.0408515	-0.0528493	-0.21248	-0.0582243	-0.0255806
Dm	Positive
Sham	Dist Steps	Fish 1	Fish 2	Fish 3	Fish 4	Fish 5	Fish 6	Fish 7	Fish 8	Fish 9	Fish 10	Fish 11	Fish 12	Fish 13	Fish 14	Fish 15	Fish 16
	10	0.193469	0.0595175	0.122204	0.0496233	NaN	0.190403	0.121184	NaN	0.129661	0.107039	0.18583	0.0976086	0.0716401	0.0673992	0.0241757	0.130081
	20	0.189026	0.0399336	0.104517	0.0776212	0.103125	0.112674	0.0475478	0.308538	0.0798686	0.224076	0.154038	0.0581928	0.0433833	0.0411112	0.0205244	0.07492
	30	0.186706	0.039186	0.0846311	0.0456898	0.133135	0.138649	0.0343484	0.0723842	0.0962699	NaN	0.103711	0.0620047	0.0440517	0.0401962	0.0193826	0.0804434
	40	0.116118	0.0306229	0.09892	0.0441812	0.140091	0.105988	0.0453649	0.345157	0.0558534	0.214922	0.09783	0.0497806	0.0381662	0.0659663	0.0170438	0.0930895
	50	0.0893417	0.0301767	0.0659453	0.0431353	NaN	0.10262	0.0284876	0.0569082	0.0683014	0.0298025	0.0975186	0.0478427	0.0356676	0.0482823	0.016551	0.0994426
	60	0.0806004	0.0350342	0.0448147	0.0266819	0.0692746	0.0883228	0.0174029	0.0171193	0.0776036	0.130587	0.0852329	0.03514	0.0429106	0.0463665	0.00909706	0.0605033
	70	0.116207	0.0294507	0.0593955	0.042352	0.0379489	0.127822	0.0173203	0.108526	0.0556001	NaN	0.0778847	0.0437494	0.0413533	0.0334877	0.0179432	0.0865409
	80	0.0642308	0.0326001	0.0536471	0.0340845	0.0199889	0.0696073	0.0394409	0.0561552	0.0516671	0.0300446	0.113922	0.0388416	0.0368175	0.0385169	0.0110551	0.131341
	90	0.063782	0.0540337	0.0337075	0.021791	0.0311206	0.0704273	0.0247307	NaN	0.0601061	0.0104651	0.0768959	0.0309343	0.0317468	0.0580763	NaN	0.0979662
	100	0.0600353	0.0851844	0.0187513	0.0258931	NaN	0.101499	0.037279	0.101107	0.043957	NaN	0.0273573	0.0214985	0.0249533	0.040324	0.0309396	0.0775634
Ablated	Dist Steps	Fish 1	Fish 2	Fish 3	Fish 4	Fish 5	Fish 6	Fish 7	Fish 8	Fish 9	Fish 10	Fish 11	Fish 12	Fish 13	Fish 14	Fish 15	Fish 16
	10	0.0859821	0.177426	0.0932	0.0312172	0.0720461	0.0844664	0.108037	0.0570828	0.206772	0.172288	0.0535772	0.0225039	0.0383594	0.125277	0.0378495	0.0345959
	20	0.0518349	0.112203	0.0750439	0.0240173	0.0433317	0.0477265	0.0694213	0.0310221	0.111935	0.0678724	0.0441864	0.0195397	0.0289142	0.0976456	0.0292356	0.0188088
	30	0.0490394	0.096959	0.0624189	0.0177273	0.0417033	0.0379166	0.0600891	NaN	0.0952769	0.104223	0.0271793	0.0135646	0.0306872	0.101491	0.0162884	0.0176703
	40	0.0378871	0.0986616	0.0486719	0.0157914	0.0258353	0.037058	0.0572521	0.0546505	0.0842083	0.05824	0.0260791	0.00516577	0.0224658	0.0215793	0.0191234	0.0150343
	50	0.0353897	0.097282	0.0151979	0.0189666	0.027076	0.0359609	0.0665326	0.0207027	0.0662994	0.0809374	0.0285835	0.0093695	0.0204177	0.0548648	0.0170221	0.0147458
	60	0.0320173	0.0705159	0.0318964	0.0195821	0.0241548	0.0189039	0.0535178	0.0443531	0.0684273	0.0692604	0.0307819	0.00711873	0.021001	0.0716421	0.0165066	0.015463
	70	0.0145611	0.0831625	0.0414156	0.0163287	0.0317307	0.0268338	0.043515	0.209677	0.0894841	0.0592965	0.0414158	0.000227217	0.0307895	0.101194	0.0168219	0.0137963
	80	0.0238346	0.0634329	0.0312267	0.0143661	0.0301566	0.0240237	0.0362686	0.0396734	0.0542007	0.0374674	0.042181	0.00650647	0.0309706	0.07744	0.0178242	0.0148036
	90	0.0216127	0.058539	0.00196489	0.0139421	0.0284274	0.0137716	0.0259299	NaN	0.0610258	NaN	0.0325817	NaN	0.0357815	NaN	0.0212937	0.0155547
	100	0.0187782	0.0717544	NaN	0.0207722	0.019516	0.0202862	0.0381334	0.0479045	0.077587	NaN	0.044018	NaN	NaN	NaN	0.0199802	0.013997
Dm	Negative
Sham	Dist Steps	Fish 1	Fish 2	Fish 3	Fish 4	Fish 5	Fish 6	Fish 7	Fish 8	Fish 9	Fish 10	Fish 11	Fish 12	Fish 13	Fish 14	Fish 15	Fish 16
	10	-0.135224	-0.0430826	-0.0330282	-0.00506866	NaN	-0.0583944	-0.0605717	NaN	-0.0592818	-0.00317277	-0.0485843	-0.039951	-0.0559981	-0.0117447	-0.0131776	-0.0573594
	20	-0.101368	-0.0256427	-0.0397098	-0.00616325	-0.00760052	-0.0406309	-0.0442974	-0.114432	-0.0605952	-0.0416796	-0.0333786	-0.0448682	-0.0385236	-0.0224005	-0.00897635	-0.0908389
	30	-0.0926529	-0.0303151	-0.0312273	-0.031352	-0.015961	-0.0471977	-0.0477632	-0.143417	-0.0714101	NaN	-0.037099	-0.0396551	-0.0267595	-0.0167861	-0.0083407	-0.0314061
	40	-0.159656	-0.0202981	-0.033502	NaN	-0.00604373	-0.057124	-0.0255854	-0.0283689	-0.0701625	NaN	-0.0632878	-0.0348247	-0.0267117	-0.0126929	-0.0140269	-0.0605238
	50	NaN	-0.021204	-0.0289044	-0.130956	NaN	-0.0685488	-0.0218688	-0.230847	-0.0535126	NaN	-0.0451538	-0.029545	-0.0235716	-0.0186783	-0.00762494	-0.0601958
	60	-0.0908043	-0.0187036	-0.0196997	-0.0307499	-0.0153861	-0.0519956	-0.0297269	-0.0267934	-0.0674408	-0.0416197	-0.0251133	-0.0339664	-0.0313144	-0.0116488	-0.00993116	-0.040981
	70	-0.0710848	-0.0415867	-0.0423856	-0.00720171	NaN	-0.0449483	-0.02726	NaN	-0.0468676	-0.0383687	-0.024598	-0.0276835	-0.0170721	-0.022887	-0.00509334	-0.0861843
	80	-0.0549812	-0.0274868	-0.0155009	-0.0240248	NaN	-0.0621063	-0.0227615	-0.0717454	-0.0462676	NaN	-0.0236913	-0.0348713	-0.024826	-0.0190372	-0.0122372	-0.0601798
	90	-0.0846992	-0.0498655	-0.0221109	-0.0668874	NaN	-0.0550711	-0.0149323	-0.0889577	-0.0833774	-0.0125753	-0.0320398	-0.0295782	-0.0227146	-0.0170712	NaN	-0.121678
	100	-0.061767	-0.0225777	-0.0177151	-0.0376627	NaN	-0.0282951	-0.0197642	NaN	-0.0545204	NaN	-0.0285173	-0.0259839	-0.00990904	-0.020954	NaN	-0.0716738
Ablated	Dist Steps	Fish 1	Fish 2	Fish 3	Fish 4	Fish 5	Fish 6	Fish 7	Fish 8	Fish 9	Fish 10	Fish 11	Fish 12	Fish 13	Fish 14	Fish 15	Fish 16
	10	-0.0214291	-0.0854132	NaN	-0.0129463	-0.00981067	-0.0474356	-0.0167526	NaN	-0.00497606	-0.0788925	-0.0237047	-0.0106432	-0.00563593	-0.0709608	-0.0147044	-0.011227
	20	-0.017061	-0.0979965	-0.0241939	-0.0128235	-0.0169671	-0.0365791	-0.0125143	-0.00546124	-0.0307461	-0.0808118	-0.0122483	-0.0201132	-0.0121633	-0.103165	-0.016826	-0.0137609
	30	-0.0141861	-0.0433617	-0.0166986	-0.0125391	-0.0122802	-0.0255484	-0.0157269	-0.0270495	-0.0127295	-0.0278897	-0.021935	-0.0199607	-0.0101327	-0.0470694	-0.0162332	-0.0142892
	40	-0.0172657	-0.0421453	-0.0153049	-0.0164634	-0.012398	-0.015226	-0.0177082	-0.0222436	-0.0390007	-0.0419305	-0.0157967	-0.0103385	-0.00751009	-0.0240673	-0.0165671	-0.0130285
	50	-0.0187961	-0.0247834	-0.0343519	-0.0157416	-0.0132366	-0.018381	-0.0283346	-0.054596	-0.0229348	-0.0452535	-0.0224536	-0.0154103	-0.0101246	-0.0407117	-0.0178481	-0.0134258
	60	-0.0264925	-0.0207875	-0.00972766	-0.0127557	-0.0190448	-0.0214969	-0.0189429	-0.0574932	-0.0398868	-0.111529	-0.0205959	-0.0141388	-0.0119276	-0.0716124	-0.0132642	-0.0129157
	70	-0.0260347	-0.0490032	-0.0180731	-0.0140283	-0.0108317	-0.0141413	-0.0211666	-0.128708	-0.0125744	-0.0814472	-0.0318558	-0.00895785	-0.00870632	-0.0639717	-0.0230965	-0.0130127
	80	-0.0166131	-0.0227639	-0.0244662	-0.00910384	-0.0122237	-0.0160381	-0.018903	-0.0616754	NaN	-0.00108734	-0.0479876	-0.0123039	-0.00809395	-0.0577621	-0.0220727	-0.0127546
	90	-0.0201397	-0.0174474	-0.0349175	-0.0120627	-0.0221555	-0.0168462	-0.0142288	-0.0297417	-0.074735	-0.0347048	-0.0241245	NaN	-0.0291444	NaN	-0.0275791	-0.0136153
	100	-0.0283088	-0.0432852	NaN	-0.0210871	-0.0149885	-0.0199871	-0.0256369	NaN	NaN	NaN	-0.0203433	NaN	NaN	NaN	-0.0256148	-0.0138845
Dc	Positive
Sham	Dist Steps	Fish 1	Fish 2	Fish 3	Fish 4	Fish 5	Fish 6	Fish 7	Fish 8	Fish 9	Fish 10	Fish 11	Fish 12	Fish 13	Fish 14	Fish 15	Fish 16
	10	0.425397	0.306063	0.258474	0.0436212	0.186971	0.136779	0.0654011	0.179431	0.413529	NaN	0.118124	0.277009	0.123591	0.290931	0.0784251	0.098445
	20	0.358648	0.286567	0.144164	0.0561923	0.131541	0.188233	0.0347747	0.131076	0.366488	NaN	0.0975688	0.185795	0.103254	0.157212	0.0362372	0.0784946
	30	0.298151	0.202174	0.123586	0.0862557	0.0991624	0.0830691	0.0661364	0.134875	0.277297	0.26752	0.090852	0.145011	0.0929383	0.085826	0.0351885	0.0711463
	40	0.206702	0.1228	0.102744	0.0235933	0.076168	0.0562255	0.029489	0.109808	0.192064	0.06914	0.0748355	0.122471	0.078116	0.0755651	0.0269514	0.0698776
	50	0.204062	0.0730702	0.060885	0.0357933	0.0356477	0.0682573	0.0292242	0.136559	0.120179	NaN	0.049061	0.110428	0.0618035	0.132423	0.0236145	0.067732
	60	0.145258	0.0695637	NaN	0.0301161	0.0483662	0.0332295	0.0454439	0.108683	0.0965739	0.0657179	0.0376228	0.0835082	0.042456	0.100323	0.018719	0.0640996
	70	0.150665	0.0548825	0.0297983	0.0137645	0.0624338	0.0637514	0.0193435	0.111237	0.088345	NaN	0.0283298	0.0468099	0.034584	0.0709494	0.0171673	0.0733039
	80	0.177785	NaN	0.0321207	0.0138376	0.0598186	0.0537279	0.024382	0.085051	0.0718028	0.0547209	0.0302784	0.0503749	0.0290741	0.057227	0.0156215	0.0544066
	90	0.0915698	NaN	0.0775728	0.0180826	0.116798	0.0585924	0.0245296	0.0566931	0.0941433	NaN	0.0246215	0.0510373	0.0304305	0.0503806	0.027623	0.0440382
	100	0.218826	NaN	0.030766	0.0250056	0.0301158	0.0522149	0.0198628	0.0303657	0.0675137	NaN	0.034523	0.0490744	0.0403407	0.0575531	0.0184663	0.0692137
Ablated	Dist Steps	Fish 1	Fish 2	Fish 3	Fish 4	Fish 5	Fish 6	Fish 7	Fish 8	Fish 9	Fish 10	Fish 11	Fish 12	Fish 13	Fish 14	Fish 15	Fish 16
	10	0.158318	0.0925663	0.18827	0.173632	0.275903	0.202696	0.437581	0.474925	0.413621	0.344405	0.141064	0.0457471	0.0964174	0.196426	0.044927	0.194857
	20	0.11406	0.0743692	0.158811	0.118227	0.186355	0.145147	0.375714	0.180804	0.2942	0.25147	0.096459	0.0450265	0.0703242	0.172706	0.0323831	0.151058
	30	0.0800628	0.0532999	0.140516	0.12095	0.18128	0.11437	0.305375	0.267273	0.270637	0.214957	0.0804158	0.0319212	0.047224	0.214927	0.0317591	0.124517
	40	0.0600673	0.0462684	0.105383	0.123909	0.182903	0.119432	0.328818	0.168415	0.203658	0.149633	0.0676239	0.0225464	0.0373277	0.12812	0.0224711	0.106008
	50	0.048356	0.0352108	0.0753875	0.108486	0.189005	0.0902794	0.248829	0.22827	0.159643	0.122759	0.0535199	0.0123651	0.0428622	0.14256	0.0244457	0.0853757
	60	0.033931	0.0250073	0.0466549	0.0737587	0.174309	0.100062	0.291721	0.0559971	0.162422	0.111179	0.0378833	0.0100172	0.030735	0.0387521	0.0213757	0.0623422
	70	0.0266746	0.0218491	0.0296362	0.056665	0.154119	0.0472076	0.223299	0.0587833	0.0630671	0.107316	0.0246547	0.0115575	0.0168401	0.0689688	0.0307804	0.0450731
	80	0.0363706	0.0153521	0.0306659	0.0531729	0.125201	0.0280214	0.24425	0.0984026	0.0929495	0.107649	0.0258832	0.025964	0.0156555	0.0880423	0.0114017	0.0213468
	90	0.0408226	0.0173734	0.0237931	0.0399596	0.0856432	0.024915	0.168537	0.0558508	0.0815357	0.0460602	0.0352127	NaN	0.0179326	0.0304822	0.0180579	0.0206022
	100	0.0131091	0.0142933	0.0108369	0.0585399	0.0979638	0.00881962	0.0954619	0.0400081	0.0478793	0.058023	0.0510392	NaN	NaN	NaN	0.0457781	0.01679
Dc	Negative
Sham	Dist Steps	Fish 1	Fish 2	Fish 3	Fish 4	Fish 5	Fish 6	Fish 7	Fish 8	Fish 9	Fish 10	Fish 11	Fish 12	Fish 13	Fish 14	Fish 15	Fish 16
	10	-0.0406899	NaN	-0.0597959	NaN	-0.0704215	-0.115079	-0.0236642	NaN	NaN	NaN	-0.0377836	-0.116773	-0.0129084	NaN	-0.00965115	-0.0448296
	20	-0.0518912	NaN	-0.04512	-0.0122866	-0.0620302	-0.0541988	-0.043261	-0.127082	NaN	NaN	-0.0425045	-0.0764074	-0.0226998	NaN	-0.00692228	-0.0562961
	30	-0.0965853	-0.0701666	-0.0302587	-0.0175447	-0.0718867	-0.0969013	-0.0290479	-0.0683187	NaN	NaN	-0.0386941	-0.0754136	-0.0364205	-0.0302132	-0.0101031	-0.0701751
	40	-0.0435598	NaN	-0.0310622	-0.0194812	-0.0690441	-0.0416743	-0.0245958	-0.0161694	-0.0174989	NaN	-0.0515831	-0.0619304	-0.0212377	-0.0504632	-0.0108932	-0.0631787
	50	-0.0579613	-0.00221049	NaN	-0.0238149	-0.0135839	-0.0625559	-0.0294579	-0.0557348	-0.0550847	NaN	-0.0381646	-0.0526242	-0.0287207	NaN	-0.0132795	-0.0645806
	60	-0.0304875	-0.0250803	NaN	-0.0149164	-0.0239906	-0.0422198	-0.0434804	-0.0432593	-0.0242634	NaN	-0.0503463	-0.0515172	-0.010675	-0.0334955	-0.0161044	-0.0598781
	70	-0.0192394	NaN	NaN	-0.00570826	-0.0217788	-0.0448918	-0.0305606	-0.190589	-0.0215504	NaN	-0.0513233	-0.0394873	-0.0250823	NaN	-0.015761	-0.0564899
	80	-0.129553	-0.0362939	NaN	-0.0195641	-0.0731716	-0.0507986	-0.0151892	NaN	-0.0752604	NaN	-0.0382646	-0.0308949	-0.0299283	-0.0115226	-0.0129174	-0.100587
	90	-0.0374656	-0.0538172	-0.022424	-0.0167533	-0.0775106	-0.0864283	-0.030883	-0.0258308	-0.00760148	NaN	-0.0292142	-0.0104009	-0.0162498	NaN	-0.00989056	-0.0399445
	100	-0.0236965	-0.075425	NaN	-0.0120695	-0.0335901	-0.0315797	-0.028095	-0.0187027	-0.0591849	NaN	-0.0277338	-0.0213878	-0.0116825	-0.0300948	-0.00421047	-0.0888802
Ablated	Dist Steps	Fish 1	Fish 2	Fish 3	Fish 4	Fish 5	Fish 6	Fish 7	Fish 8	Fish 9	Fish 10	Fish 11	Fish 12	Fish 13	Fish 14	Fish 15	Fish 16
	10	-0.0319709	-0.0237732	-0.0308253	-0.003477	NaN	NaN	NaN	NaN	NaN	-0.0056829	-0.0368503	-0.0100943	-0.00844746	-0.105381	-0.0135588	-0.0259809
	20	-0.0265413	-0.0343549	-0.0310884	NaN	-0.0280975	-0.00750572	NaN	NaN	NaN	-0.0402257	-0.049171	-0.0093244	-0.0356824	-0.176484	-0.0105327	-0.0234746
	30	-0.0190756	-0.026534	-0.020392	-0.00540598	-0.0233825	-0.00733807	NaN	-0.0135582	NaN	-0.0517519	-0.0368318	-0.00527064	-0.0170296	-0.107011	-0.0148499	-0.0243994
	40	-0.0221546	-0.0178334	-0.0172248	-0.00765588	NaN	-0.00994452	NaN	NaN	NaN	-0.0507682	-0.0315896	-0.00597549	-0.0135793	-0.103965	-0.0148541	-0.0216915
	50	-0.0157117	-0.0180921	-0.0117526	-0.00391361	NaN	-0.00748445	NaN	NaN	-0.0871275	-0.0723476	-0.0215087	-0.00743637	-0.0245918	-0.094687	-0.0161864	-0.0123114
	60	-0.0157994	-0.01373	-0.0128005	-0.00789076	-0.0321939	-0.0145662	NaN	-0.00123645	-0.0241217	-0.0308312	-0.0133424	-0.00820138	-0.016794	-0.173643	-0.0169415	-0.0162129
	70	-0.009327	-0.0147223	-0.0195464	-0.00512906	NaN	-0.0120376	NaN	NaN	-0.0232702	-0.0131069	-0.0199317	-0.0114224	-0.023034	-0.00674321	-0.0157414	-0.0140926
	80	-0.0153219	-0.0167796	-0.0131169	-0.015656	NaN	-0.0118482	NaN	-0.0267329	NaN	-0.0468284	-0.0291881	NaN	-0.0186436	-0.0633156	-0.0247679	-0.0162086
	90	-0.0163425	-0.0167175	-0.0160697	-0.00628783	-0.0650642	-0.0162179	NaN	-0.0313825	-0.00532735	-0.0446643	-0.0330801	NaN	-0.0289411	-0.0160295	-0.0140173	-0.01934
	100	-0.0116605	-0.0137481	-0.0188742	-0.00657521	NaN	-0.0172233	NaN	-0.0473927	-0.00640331	-0.0304296	-0.0214945	NaN	NaN	NaN	-0.0283934	-0.0206191
Dd	Positive
Sham	Dist Steps	Fish 1	Fish 2	Fish 3	Fish 4	Fish 5	Fish 6	Fish 7	Fish 8	Fish 9	Fish 10	Fish 11	Fish 12	Fish 13	Fish 14	Fish 15	Fish 16
	10	NaN	0.0446404	0.122167	NaN	NaN	0.455281	NaN	NaN	0.0468999	0.365627	0.27163	0.21255	0.0674141	0.0853293	0.0392821	NaN
	20	0.0633611	0.050092	0.086423	NaN	NaN	0.0401813	0.0414972	NaN	0.0889197	0.105326	0.228933	0.144007	0.0838238	0.0475939	0.0164704	NaN
	30	NaN	0.0276169	NaN	NaN	NaN	NaN	0.0347444	NaN	0.125173	0.143295	0.169147	0.106321	0.0778271	0.0528039	NaN	NaN
	40	NaN	NaN	NaN	0.0615722	NaN	0.130233	0.0383506	NaN	NaN	0.156279	0.0665758	0.0248498	NaN	0.0635819	NaN	NaN
	50	NaN	NaN	NaN	NaN	NaN	0.0409223	NaN	0.263709	NaN	NaN	NaN	0.0510298	NaN	NaN	NaN	NaN
	60	NaN	NaN	NaN	0.115553	NaN	0.00351084	0.0271651	NaN	NaN	NaN	NaN	NaN	NaN	NaN	NaN	NaN
	70	NaN	NaN	NaN	NaN	NaN	0.0148925	0.13745	NaN	NaN	NaN	NaN	NaN	NaN	NaN	NaN	NaN
	80	NaN	NaN	NaN	NaN	NaN	0.14059	NaN	0.155743	NaN	NaN	NaN	NaN	NaN	NaN	NaN	NaN
	90	NaN	NaN	NaN	NaN	NaN	NaN	NaN	NaN	NaN	NaN	NaN	NaN	NaN	NaN	NaN	NaN
	100	NaN	NaN	NaN	NaN	NaN	NaN	0.0861311	NaN	NaN	NaN	NaN	NaN	NaN	NaN	NaN	NaN
Ablated	Dist Steps	Fish 1	Fish 2	Fish 3	Fish 4	Fish 5	Fish 6	Fish 7	Fish 8	Fish 9	Fish 10	Fish 11	Fish 12	Fish 13	Fish 14	Fish 15	Fish 16
	10	0.0816513	0.0724081	0.191866	0.0855077	0.0270348	0.224186	0.031547	0.0898023	0.122356	0.0710185	0.0394449	0.0527786	0.00959706	0.265977	0.0709148	0.0578651
	20	0.0258866	0.0550327	0.182037	0.0443113	0.0173094	0.113775	0.0158823	0.0521477	0.0502337	0.0918672	NaN	NaN	NaN	0.355622	0.0230143	0.035274
	30	0.0415508	0.0356612	0.126799	0.0295235	0.01684	0.0578712	0.0237745	0.0880551	NaN	0.0222116	0.0137914	NaN	NaN	0.292314	NaN	0.0131638
	40	0.0518018	0.0445283	0.122437	0.020293	0.0235447	0.0802844	0.0200461	NaN	NaN	0.0276329	NaN	NaN	NaN	NaN	NaN	NaN
	50	NaN	NaN	NaN	0.0132552	0.0243551	NaN	NaN	NaN	NaN	NaN	NaN	NaN	NaN	NaN	NaN	NaN
	60	NaN	NaN	NaN	NaN	NaN	NaN	NaN	NaN	NaN	0.0787064	NaN	NaN	NaN	NaN	NaN	NaN
	70	NaN	NaN	NaN	NaN	NaN	NaN	NaN	NaN	NaN	0.0642919	NaN	NaN	NaN	NaN	NaN	NaN
	80	NaN	NaN	NaN	NaN	NaN	NaN	NaN	NaN	NaN	0.0637339	NaN	NaN	NaN	NaN	NaN	NaN
	90	NaN	NaN	NaN	NaN	NaN	NaN	NaN	NaN	NaN	0.0678517	NaN	NaN	NaN	NaN	NaN	NaN
	100	NaN	NaN	NaN	NaN	NaN	NaN	NaN	NaN	NaN	NaN	NaN	NaN	NaN	NaN	NaN	NaN
Dd	Negative
Sham	Dist Steps	Fish 1	Fish 2	Fish 3	Fish 4	Fish 5	Fish 6	Fish 7	Fish 8	Fish 9	Fish 10	Fish 11	Fish 12	Fish 13	Fish 14	Fish 15	Fish 16
	10	NaN	-0.0307406	-0.0472258	NaN	NaN	NaN	NaN	-0.112205	-0.0790673	NaN	-0.144858	-0.0404179	-0.0500431	-0.0552452	-0.0205571	-0.0983108
	20	-0.0150049	-0.0182172	-0.0969289	NaN	NaN	-0.018627	NaN	NaN	-0.100298	-0.0754472	-0.163293	-0.103728	-0.0474624	-0.0468074	-0.0198671	NaN
	30	NaN	-0.0168225	-0.00661494	NaN	NaN	NaN	-0.0919381	NaN	-0.0361941	NaN	-0.182901	-0.0761968	-0.0478572	-0.0194986	NaN	NaN
	40	NaN	NaN	NaN	NaN	NaN	-0.105297	NaN	NaN	NaN	NaN	-0.216946	-0.0441896	-0.0341312	NaN	NaN	NaN
	50	NaN	NaN	NaN	NaN	NaN	-0.0756123	-0.0411152	-0.194768	NaN	NaN	NaN	NaN	NaN	NaN	NaN	NaN
	60	NaN	NaN	NaN	NaN	NaN	-0.0768653	NaN	-0.102468	NaN	NaN	NaN	NaN	NaN	NaN	NaN	NaN
	70	NaN	NaN	NaN	NaN	NaN	NaN	NaN	NaN	NaN	NaN	NaN	NaN	NaN	NaN	NaN	NaN
	80	NaN	NaN	NaN	NaN	-0.00210899	NaN	NaN	NaN	NaN	NaN	NaN	NaN	NaN	NaN	NaN	NaN
	90	NaN	NaN	NaN	NaN	NaN	-0.109581	NaN	NaN	NaN	NaN	NaN	NaN	NaN	NaN	NaN	NaN
	100	NaN	NaN	NaN	-0.144028	NaN	-0.0836148	NaN	-0.138631	NaN	NaN	NaN	NaN	NaN	NaN	NaN	NaN
Ablated	Dist Steps	Fish 1	Fish 2	Fish 3	Fish 4	Fish 5	Fish 6	Fish 7	Fish 8	Fish 9	Fish 10	Fish 11	Fish 12	Fish 13	Fish 14	Fish 15	Fish 16
	10	-0.0477833	-0.0433994	-0.121551	-0.0305467	-0.0120936	-0.118206	-0.0581746	NaN	-0.0403298	-0.0197039	NaN	NaN	NaN	-0.286931	NaN	-0.0380903
	20	-0.0292622	-0.0456634	-0.149935	-0.0323827	-0.0107933	NaN	-0.0231551	-0.0702752	-0.0194799	-0.00121002	-0.0239311	NaN	-0.0695703	-0.148828	-0.0642325	-0.0241728
	30	-0.0288363	-0.0340136	-0.129871	-0.0295258	-0.00835385	-0.0257621	-0.0261639	-0.0440948	NaN	-0.0615752	NaN	NaN	NaN	NaN	-0.023044	NaN
	40	-0.050459	-0.0298143	-0.109009	-0.019106	-0.0136837	NaN	-0.0190606	-0.263885	NaN	-0.035918	NaN	NaN	NaN	NaN	NaN	NaN
	50	NaN	NaN	-0.0638963	-0.0131292	-0.0115407	NaN	NaN	NaN	NaN	NaN	NaN	NaN	NaN	NaN	NaN	NaN
	60	NaN	NaN	NaN	-0.0258113	NaN	NaN	NaN	NaN	NaN	NaN	NaN	NaN	NaN	NaN	NaN	NaN
	70	NaN	NaN	NaN	NaN	NaN	NaN	NaN	NaN	NaN	-0.0266509	NaN	NaN	NaN	NaN	NaN	NaN
	80	NaN	NaN	NaN	NaN	NaN	NaN	NaN	NaN	NaN	-0.0378175	NaN	NaN	NaN	NaN	NaN	NaN
	90	NaN	NaN	NaN	NaN	NaN	NaN	NaN	NaN	NaN	-0.0397329	NaN	NaN	NaN	NaN	NaN	NaN
	100	NaN	NaN	NaN	NaN	NaN	NaN	NaN	NaN	NaN	NaN	NaN	NaN	NaN	NaN	NaN	NaN
Dmp	Positive
Sham	Dist Steps	Fish 1	Fish 2	Fish 3	Fish 4	Fish 5	Fish 6	Fish 7	Fish 8	Fish 9	Fish 10	Fish 11	Fish 12	Fish 13	Fish 14	Fish 15	Fish 16
	10	0.0318573	0.142954	0.013064	NaN	NaN	NaN	0.0875743	0.295714	0.0597062	NaN	0.268678	0.0698308	0.0345559	NaN	0.0225336	0.141897
	20	0.0280157	0.104542	0.0237437	NaN	NaN	0.0765422	NaN	0.327157	0.0503472	0.00471819	NaN	0.0125011	0.0194869	0.15946	NaN	0.0157016
	30	0.0294683	0.0274198	0.0305761	NaN	NaN	NaN	NaN	0.194279	0.0524048	NaN	NaN	0.00514555	0.00879309	0.0520023	NaN	0.035545
	40	0.020899	0.049436	0.0191882	NaN	0.0388767	NaN	NaN	0.117411	0.0440464	NaN	NaN	NaN	0.0118551	NaN	NaN	0.0865104
	50	0.0228199	0.0312905	0.0150908	NaN	NaN	NaN	NaN	0.166359	0.0838276	NaN	NaN	NaN	0.0115174	NaN	0.0189841	0.098951
	60	0.0515604	0.0219951	0.0188979	NaN	NaN	0.0246491	0.0477509	0.003658	0.0317933	NaN	NaN	NaN	NaN	NaN	0.0100587	NaN
	70	0.0489426	0.0320656	0.0219158	NaN	NaN	NaN	NaN	0.265774	0.047617	NaN	NaN	NaN	0.0616953	NaN	NaN	NaN
	80	0.00254706	0.0166397	0.0090967	NaN	NaN	0.0756564	NaN	0.130387	NaN	NaN	NaN	NaN	0.0216645	NaN	NaN	NaN
	90	0.0504633	0.0296766	0.0716278	NaN	NaN	NaN	NaN	0.313424	NaN	NaN	NaN	NaN	NaN	NaN	NaN	NaN
	100	0.025506	0.0551366	0.0180787	NaN	NaN	NaN	NaN	0.287933	NaN	NaN	NaN	NaN	NaN	NaN	NaN	NaN
Ablated	Dist Steps	Fish 1	Fish 2	Fish 3	Fish 4	Fish 5	Fish 6	Fish 7	Fish 8	Fish 9	Fish 10	Fish 11	Fish 12	Fish 13	Fish 14	Fish 15	Fish 16
	10	0.0127004	0.045296	NaN	0.0167445	0.037823	0.0469398	0.0435568	0.0368715	NaN	NaN	0.0820404	0.0434593	0.0158266	0.13214	0.0257717	0.0299305
	20	0.00590976	0.0513647	NaN	0.0155356	0.0289927	0.0517434	0.0410082	0.0984695	NaN	NaN	NaN	0.0246485	0.0168286	0.200052	0.0388688	0.00764556
	30	0.0139679	0.0152933	NaN	0.00980773	0.022967	0.0339987	0.0120595	0.0603537	0.00790347	NaN	NaN	NaN	0.0153121	0.0129545	NaN	0.0132581
	40	0.014724	0.0294921	NaN	0.00894549	0.0169966	0.0299255	0.0339591	0.0359023	NaN	NaN	NaN	0.0156303	0.0204113	0.0309332	NaN	0.00629692
	50	0.00953035	0.0119686	NaN	0.00985467	0.009923	0.015703	0.0434767	0.0251436	0.00451925	NaN	NaN	0.0165639	0.00749101	0.0182393	0.0107002	0.0250839
	60	0.0121639	0.0182724	NaN	0.00935089	0.0113865	0.0118126	0.0245263	0.0198867	NaN	NaN	NaN	NaN	NaN	0.0140043	0.023312	0.0188524
	70	0.00123927	0.0195399	NaN	0.0108283	0.0149025	0.0289787	NaN	NaN	NaN	NaN	NaN	NaN	NaN	NaN	NaN	0.00419633
	80	NaN	0.00578976	NaN	0.0119193	0.0102352	0.0159399	0.0901005	NaN	NaN	NaN	NaN	NaN	NaN	NaN	NaN	0.00243547
	90	NaN	NaN	NaN	0.00871016	0.0124265	0.0209205	0.0305069	NaN	NaN	NaN	NaN	NaN	NaN	NaN	NaN	NaN
	100	NaN	NaN	NaN	0.0120483	0.0113707	0.0265081	NaN	NaN	NaN	NaN	NaN	NaN	NaN	NaN	NaN	NaN
Dmp	Negative
Sham	Dist Steps	Fish 1	Fish 2	Fish 3	Fish 4	Fish 5	Fish 6	Fish 7	Fish 8	Fish 9	Fish 10	Fish 11	Fish 12	Fish 13	Fish 14	Fish 15	Fish 16
	10	-0.004624	NaN	-0.0205176	NaN	NaN	NaN	NaN	NaN	-0.0155687	NaN	NaN	-0.00145867	NaN	-0.0288655	NaN	NaN
	20	-0.0141091	-0.0281011	-0.0209839	NaN	NaN	-0.00511109	NaN	NaN	-0.06225	NaN	NaN	-0.0171588	-0.0114443	-0.00673782	NaN	NaN
	30	-0.0207373	-0.0110701	-0.0192354	NaN	NaN	NaN	NaN	NaN	-0.0656504	NaN	NaN	-0.0147348	NaN	-0.0271381	NaN	NaN
	40	-0.0210821	NaN	-0.0125966	NaN	NaN	-0.119893	NaN	NaN	-0.0914168	-0.0010342	NaN	NaN	NaN	NaN	NaN	-0.0984304
	50	-0.0107069	-0.0308768	-0.013656	NaN	NaN	NaN	NaN	-0.259726	-0.00285937	NaN	NaN	NaN	NaN	NaN	-0.00372096	NaN
	60	-0.0190568	-0.0293142	-0.00940945	NaN	NaN	NaN	-0.0163086	-0.132073	-0.073698	-0.0123782	NaN	NaN	-0.023486	-0.0309141	NaN	NaN
	70	-0.0149082	-0.0267956	-0.0203562	NaN	NaN	-0.00884363	NaN	-0.143301	-0.0800979	NaN	NaN	NaN	-0.0100635	-0.00535357	NaN	NaN
	80	-0.0127352	-0.0140789	NaN	NaN	NaN	NaN	NaN	-0.00312117	NaN	NaN	-0.0692481	NaN	NaN	-0.0338987	NaN	NaN
	90	-0.0201393	NaN	-0.0153651	-0.0109932	NaN	-0.0110746	NaN	NaN	NaN	NaN	NaN	NaN	NaN	NaN	NaN	NaN
	100	-0.00918746	-0.0250067	-0.0124223	NaN	NaN	NaN	NaN	-0.157665	NaN	NaN	NaN	NaN	NaN	NaN	NaN	NaN
Ablated	Dist Steps	Fish 1	Fish 2	Fish 3	Fish 4	Fish 5	Fish 6	Fish 7	Fish 8	Fish 9	Fish 10	Fish 11	Fish 12	Fish 13	Fish 14	Fish 15	Fish 16
	10	-0.0236937	-0.0195754	NaN	-0.0101765	-0.00988564	-0.0225385	NaN	-0.0183941	NaN	NaN	-0.0485992	NaN	NaN	-0.0452553	NaN	-0.00198358
	20	-0.00791176	-0.0106514	NaN	-0.0097965	-0.00880029	-0.0185858	-0.0135045	-0.0363653	NaN	-0.00335811	NaN	-0.0118999	-0.0198165	-0.0273908	-0.00571835	-0.022572
	30	-0.00332133	-0.0167088	NaN	-0.00892063	-0.0131229	-0.00624838	-0.0383257	NaN	-0.0031223	NaN	NaN	-0.00868971	-0.0073	-0.0601189	-0.000538553	-0.0041781
	40	-0.00276721	-0.0107143	NaN	-0.0119748	-0.0115991	-0.0118981	-0.0175915	-0.0225506	NaN	NaN	NaN	NaN	-0.00141393	-0.00612064	-0.00149161	-0.0129417
	50	-0.00790824	-0.0219203	NaN	-0.00881175	-0.0203603	-0.0129693	-0.00951472	NaN	NaN	NaN	NaN	-0.00436747	NaN	-0.0116132	-0.00790103	-0.00128837
	60	-0.0143589	-0.017504	NaN	-0.00689285	-0.015889	-0.00938754	-0.0322887	-0.0106419	NaN	NaN	NaN	NaN	NaN	NaN	-0.0249635	-0.0115732
	70	-0.00370164	-0.00946813	NaN	-0.00741923	-0.0113835	-0.0123267	-0.0208764	NaN	NaN	NaN	NaN	NaN	NaN	NaN	-0.0407898	-0.00256264
	80	NaN	-0.0144099	NaN	-0.00512226	-0.0189371	-0.0190197	NaN	NaN	NaN	NaN	NaN	NaN	NaN	NaN	NaN	-0.00800412
	90	NaN	-0.0234461	NaN	-0.00837724	-0.0113754	-0.014622	-0.0754007	NaN	NaN	NaN	NaN	NaN	NaN	NaN	NaN	NaN
	100	NaN	NaN	NaN	-0.0175983	-0.0216789	-0.00579964	NaN	NaN	NaN	NaN	NaN	NaN	NaN	NaN	NaN	NaN
Suppl. Fig 8 E
Positive
Sham	Dist Steps	Fish 1	Fish 2	Fish 3	Fish 4	Fish 5	Fish 6	Fish 7	Fish 8	Fish 9	Fish 10	Fish 11	Fish 12	Fish 13	Fish 14	Fish 15	Fish 16
	10	0.334851	0.18422	0.224012	0.260269	0.254706	0.191216	0.157472	0.268801	0.230516	0.303995	0.186696	0.266536	0.114789	0.280029	0.136541	0.159255
	20	0.230841	0.154208	0.146958	0.168998	0.186604	0.136072	0.0771041	0.196797	0.176738	0.20533	0.165165	0.186636	0.077621	0.220792	0.0754609	0.13454
	30	0.205204	0.130571	0.105036	0.143121	0.156008	0.126888	0.0512852	0.16435	0.150575	0.154719	0.140436	0.148025	0.0670967	0.166274	0.0539355	0.117716
	40	0.18097	0.0988276	0.0922544	0.114518	0.125498	0.112364	0.0406919	0.141075	0.121988	0.134596	0.119474	0.123293	0.0560516	0.13577	0.0426605	0.104178
	50	0.153753	0.0898237	0.084558	0.0965989	0.110211	0.101679	0.0431656	0.13037	0.100579	0.122085	0.102671	0.10291	0.050536	0.115404	0.0361674	0.10159
	60	0.137055	0.0680959	0.0755232	0.0771484	0.0992716	0.0986421	0.0472678	0.119832	0.0864919	0.106554	0.0910455	0.0846514	0.0456569	0.0976666	0.0319071	0.099327
	70	0.120382	0.066045	0.0692207	0.0781261	0.0897891	0.0882625	0.0449546	0.115045	0.0793134	0.107247	0.0788133	0.0714411	0.0416988	0.0863353	0.0310077	0.105014
	80	0.112611	0.0679681	0.0675486	0.0759018	0.0908374	0.0904478	0.0399454	0.110458	0.0747981	0.099575	0.0710122	0.0617475	0.0379852	0.0759806	0.0315383	0.107413
	90	0.106663	0.0656963	0.0663887	0.0824565	0.0827802	0.0995196	0.0360441	0.109494	0.0745377	0.0922961	0.0632819	0.056849	0.0361755	0.0671753	0.031012	0.113297
	100	0.0980584	0.0641991	0.0677941	0.076277	0.078992	0.0935341	0.0344019	0.113411	0.0718274	0.0918651	0.0590092	0.0561472	0.0358851	0.0613792	0.0326436	0.107579
	110	0.091059	0.0641569	0.0631124	0.070283	0.0857887	0.0989216	0.0323321	0.118719	0.072873	0.0881331	0.0548238	0.0548492	0.0360547	0.0616152	0.0359605	0.112963
	120	0.0851622	0.0663818	0.0583948	0.0626898	0.0873733	0.104401	0.0345975	0.118983	0.0800028	0.0920668	0.0561143	0.0557602	0.0368748	0.0610201	0.0333329	0.114164
	130	0.0835852	0.0560519	0.0538343	0.0584009	0.0829243	0.104204	0.0345958	0.120171	0.0848175	0.0901065	0.0572564	0.0577502	0.0389502	0.0605364	0.0372312	0.121599
	140	0.0791387	0.0528126	0.0487018	0.0525417	0.062686	0.100005	0.0369844	0.118076	0.0862273	0.0950158	0.065432	0.0554804	0.0419127	0.0613449	0.0409047	0.124463
	150	0.0769316	0.0462905	0.0420414	0.0525188	0.0505631	0.10041	0.0391056	0.113156	0.0895857	0.0943553	0.0754056	0.0599052	0.0452723	0.0631797	0.0415074	0.133025
	160	0.0774317	0.0449487	0.0419186	0.0540896	0.0510573	0.108061	0.0385021	0.11535	0.0965397	0.104527	0.0833755	0.0662849	0.048435	0.0690012	0.038995	0.136985
	170	0.0736675	0.0400342	0.0377993	0.0510489	0.0553083	0.108996	0.0344668	0.125397	0.0958832	0.10215	0.0856015	0.0701223	0.0494873	0.072196	0.0410331	0.138202
	180	0.0749087	0.038026	0.0383055	0.0524357	0.0510643	0.104728	0.0304832	0.130403	0.100978	0.10023	0.0887514	0.0775033	0.0490291	0.0697129	0.0412853	0.153117
	190	0.0775546	0.031785	0.0293174	0.053413	0.0540196	0.108065	0.0302613	0.131103	0.112248	0.105836	0.0841127	0.0844667	0.047749	0.0739358	0.038798	0.134828
	200	0.0734154	0.0271408	0.0258924	0.0553377	0.0516905	0.117371	0.0259004	0.128908	0.120021	0.107925	0.07265	0.0845962	0.0474839	0.0780278	0.0339356	0.140675
	210	0.0643868	NaN	0.0265839	0.0633795	0.0464439	0.178134	0.0298269	0.125772	0.124645	0.116025	0.0721516	0.0848499	0.0435003	0.0747374	NaN	0.0781297
	220	NaN	NaN	NaN	0.0562818	0.0458997	NaN	0.0266777	0.125012	0.0864014	0.122642	0.0688758	0.0894201	0.0401962	0.07129	NaN	NaN
	230	NaN	NaN	NaN	0.0540502	0.0525735	NaN	NaN	0.114015	NaN	0.119785	0.0669433	0.0899179	0.0358852	0.0704481	NaN	NaN
	240	NaN	NaN	NaN	0.0463063	NaN	NaN	NaN	0.112665	NaN	0.117558	0.0533234	0.0970077	0.0311651	0.0691786	NaN	NaN
	250	NaN	NaN	NaN	0.0241253	NaN	NaN	NaN	0.0881789	NaN	0.119775	0.0268715	0.102861	0.0281711	0.0550817	NaN	NaN
	260	NaN	NaN	NaN	NaN	NaN	NaN	NaN	0.0571822	NaN	0.121236	NaN	0.106697	0.0206351	0.0603099	NaN	NaN
	270	NaN	NaN	NaN	NaN	NaN	NaN	NaN	NaN	NaN	0.0946738	NaN	0.121999	0.0221339	NaN	NaN	NaN
	280	NaN	NaN	NaN	NaN	NaN	NaN	NaN	NaN	NaN	NaN	NaN	0.158927	NaN	NaN	NaN	NaN
	290	NaN	NaN	NaN	NaN	NaN	NaN	NaN	NaN	NaN	NaN	NaN	NaN	NaN	NaN	NaN	NaN
	300	NaN	NaN	NaN	NaN	NaN	NaN	NaN	NaN	NaN	NaN	NaN	NaN	NaN	NaN	NaN	NaN
Ablated	Dist Steps	Fish 1	Fish 2	Fish 3	Fish 4	Fish 5	Fish 6	Fish 7	Fish 8	Fish 9	Fish 10	Fish 11	Fish 12	Fish 13	Fish 14	Fish 15	Fish 16
	10	0.254186	0.109713	0.186537	0.160744	0.231647	0.217018	0.460689	0.341077	0.345831	0.324977	0.220309	0.254043	0.155515	0.154554	0.0895383	0.193757
	20	0.170569	0.0769166	0.130891	0.106646	0.185833	0.193569	0.349698	0.194363	0.280493	0.217913	0.166299	0.192603	0.0916055	0.136654	0.0716603	0.131608
	30	0.111144	0.0606857	0.100571	0.0892792	0.169253	0.163359	0.25257	0.166369	0.23562	0.187778	0.128311	0.120589	0.0706093	0.141794	0.0588267	0.103432
	40	0.0743035	0.0493897	0.0802172	0.0703087	0.142334	0.141685	0.218347	0.131398	0.197115	0.15814	0.0934518	0.0738486	0.0530682	0.124934	0.0465456	0.0826809
	50	0.0545601	0.0399953	0.0644937	0.0589004	0.130368	0.116499	0.190577	0.124509	0.163688	0.136454	0.0738969	0.0542617	0.0525494	0.111572	0.0391159	0.0668473
	60	0.0442939	0.0344442	0.0543861	0.0473284	0.116753	0.0872941	0.153818	0.111993	0.137476	0.117965	0.0643403	0.048766	0.0530883	0.109283	0.0367028	0.0567199
	70	0.0400677	0.03271	0.0499498	0.0388702	0.105987	0.0755463	0.127557	0.106708	0.121243	0.106633	0.0574947	0.0424315	0.0534134	0.113379	0.0338371	0.0473326
	80	0.0380157	0.0310795	0.0488149	0.0327958	0.0957105	0.0686302	0.113907	0.102969	0.100918	0.0977354	0.0540794	0.0356796	0.0595803	0.119094	0.0351458	0.0425873
	90	0.0363418	0.031526	0.0512666	0.0293102	0.0852497	0.0662683	0.107929	0.0988026	0.0833513	0.088991	0.0533	0.0323369	0.0616041	0.12371	0.0355772	0.0396977
	100	0.0348924	0.0313556	0.0531411	0.0264566	0.0738756	0.0609998	0.0999436	0.0996857	0.0707574	0.0847964	0.0534664	0.0325393	0.0658256	0.127968	0.0343864	0.03608
	110	0.032647	0.032347	0.059476	0.0267693	0.0676171	0.0629591	0.0981746	0.100202	0.0657025	0.0849246	0.0579143	0.0364697	0.072507	0.136133	0.0377545	0.0340267
	120	0.0341157	0.0340342	0.0616499	0.0271981	0.0636388	0.0617191	0.0955291	0.105557	0.0670949	0.0851272	0.0591377	0.043842	0.0775888	0.146673	0.0391902	0.0329317
	130	0.0352409	0.0313276	0.0574822	0.0282586	0.0610502	0.058841	0.0941409	0.110328	0.0644176	0.0889025	0.0640097	0.0541598	0.0758319	0.155869	0.0437956	0.0333408
	140	0.0372337	0.0322227	0.0562595	0.027607	0.0597077	0.0550197	0.0842658	0.11359	0.0656855	0.0913333	0.0716443	0.0609066	0.0811481	0.150776	0.045767	0.0337907
	150	0.0382978	0.0363773	0.0511119	0.028336	0.0607602	0.0430691	0.0687743	0.122715	0.0678595	0.0943996	0.0760349	0.0704875	0.0780155	0.163967	0.0506388	0.0341505
	160	0.0368758	0.0387478	0.050344	0.0338379	0.0608624	0.0382798	0.0577065	0.123708	0.0688643	0.0984929	0.0814828	0.0705264	0.0839151	0.176953	0.0545369	0.0359798
	170	0.0361963	0.0398128	0.0515336	0.0367017	0.0618551	0.0373963	0.0457513	0.124966	0.0747577	0.0983272	0.084747	0.0839844	0.111636	0.178288	0.0510542	0.0383066
	180	0.0354576	0.0327108	0.0475601	0.0393091	0.0610169	0.0367839	0.0368375	0.127181	0.0759632	0.102266	0.0860156	0.102056	NaN	0.169311	0.0488782	0.0382833
	190	0.0383764	0.0251642	0.0463876	0.0391316	0.065538	0.0406103	0.0308023	0.134434	0.0834593	0.111895	0.0935059	0.0910553	NaN	0.185134	0.0460101	0.0421723
	200	0.0426285	0.0192994	0.0438463	0.0315116	0.0646922	0.0412151	0.026635	0.149994	0.0825383	0.122436	0.102	0.0376965	NaN	0.222299	0.0445446	0.0443092
	210	0.0446247	NaN	0.0549988	0.029183	0.065217	0.0391544	0.0265872	0.159342	0.0747492	0.136335	0.0779567	NaN	NaN	NaN	0.0465175	0.0453294
	220	0.0475714	NaN	0.0792464	0.0261989	0.0597116	0.0390103	0.0261414	0.148052	0.0679916	0.13953	0.0829282	NaN	NaN	NaN	0.0460513	0.0447174
	230	NaN	NaN	0.101195	0.0207212	0.0537067	0.0954953	0.0268285	0.156785	0.0640687	0.139854	NaN	NaN	NaN	NaN	0.038091	0.0404721
	240	NaN	NaN	0.0526221	0.0238536	0.046934	NaN	0.0307904	0.104051	0.0753072	0.160804	NaN	NaN	NaN	NaN	NaN	0.0392681
	250	NaN	NaN	0.03538	0.0332141	0.042815	NaN	0.0281074	NaN	NaN	0.16941	NaN	NaN	NaN	NaN	NaN	0.0379212
	260	NaN	NaN	NaN	0.0557492	0.0420546	NaN	0.0365302	NaN	NaN	NaN	NaN	NaN	NaN	NaN	NaN	0.0306594
	270	NaN	NaN	NaN	NaN	0.0435944	NaN	NaN	NaN	NaN	NaN	NaN	NaN	NaN	NaN	NaN	0.0384823
	280	NaN	NaN	NaN	NaN	0.0418301	NaN	NaN	NaN	NaN	NaN	NaN	NaN	NaN	NaN	NaN	NaN
	290	NaN	NaN	NaN	NaN	0.0415068	NaN	NaN	NaN	NaN	NaN	NaN	NaN	NaN	NaN	NaN	NaN
	300	NaN	NaN	NaN	NaN	0.0419659	NaN	NaN	NaN	NaN	NaN	NaN	NaN	NaN	NaN	NaN	NaN
Negative
Sham	Dist Steps	Fish 1	Fish 2	Fish 3	Fish 4	Fish 5	Fish 6	Fish 7	Fish 8	Fish 9	Fish 10	Fish 11	Fish 12	Fish 13	Fish 14	Fish 15	Fish 16
	10	-0.108631	-0.0512128	-0.0252955	-0.0534385	-0.0401228	-0.120217	-0.0537781	-0.130388	-0.0713662	NaN	-0.0402879	-0.0978705	-0.049941	-0.0183566	-0.0366944	-0.104735
	20	-0.0948903	-0.0377196	-0.0375253	-0.0650723	-0.0464096	-0.11575	-0.0525505	-0.117999	-0.0712952	-0.0961496	-0.0664408	-0.0943703	-0.0451432	-0.0380475	-0.0328898	-0.116637
	30	-0.0851277	-0.0451518	-0.0368939	-0.0512726	-0.0419345	-0.10576	-0.038876	-0.110645	-0.0655814	-0.0915431	-0.0658118	-0.0756313	-0.0400642	-0.0406057	-0.029894	-0.115605
	40	-0.0783579	-0.0385316	-0.0357799	-0.051197	-0.0363358	-0.104292	-0.0342336	-0.10519	-0.061917	-0.0903248	-0.0683416	-0.0608248	-0.0372397	-0.0386918	-0.0270418	-0.0995121
	50	-0.0794307	-0.0352706	-0.0355171	-0.0487711	-0.0361196	-0.092888	-0.0343942	-0.103461	-0.0603777	-0.0784632	-0.0649456	-0.0612545	-0.0358387	-0.0385293	-0.0269686	-0.0977015
	60	-0.0791243	-0.0317442	-0.0356865	-0.0448886	-0.0311423	-0.0846814	-0.0345881	-0.0981473	-0.0564661	-0.0796201	-0.0594803	-0.0610516	-0.0335375	-0.0367494	-0.0278407	-0.0955888
	70	-0.0729918	-0.0306	-0.0343652	-0.0410358	-0.0285223	-0.0804239	-0.0348806	-0.0969167	-0.0601865	-0.0779524	-0.0545709	-0.0548926	-0.0324492	-0.0383023	-0.0263679	-0.102691
	80	-0.0764202	-0.0294277	-0.0349777	-0.0390845	-0.0290587	-0.0905145	-0.0341571	-0.097164	-0.0562685	-0.0775184	-0.051815	-0.0579632	-0.0303466	-0.0388065	-0.0270813	-0.100012
	90	-0.0669589	-0.0288342	-0.0350651	-0.0421672	-0.0275578	-0.0898469	-0.0333943	-0.101375	-0.0595038	-0.0809484	-0.0525474	-0.0541863	-0.0290737	-0.0390785	-0.0279844	-0.0974815
	100	-0.0706942	-0.0306827	-0.0334188	-0.0422961	-0.0278984	-0.0926783	-0.0309778	-0.0981128	-0.0646193	-0.0832543	-0.0518192	-0.0513506	-0.0280307	-0.0398266	-0.0300609	-0.105087
	110	-0.0660717	-0.0290262	-0.0346835	-0.0412319	-0.028265	-0.0865922	-0.0297817	-0.0979519	-0.0660528	-0.0834103	-0.0462642	-0.0514882	-0.0273665	-0.0405076	-0.0309376	-0.109712
	120	-0.0649506	-0.0304771	-0.0333379	-0.0403612	-0.0266833	-0.0945858	-0.0305982	-0.0984698	-0.0674716	-0.0845321	-0.0436775	-0.0516616	-0.0279146	-0.040919	-0.031737	-0.10534
	130	-0.0633489	-0.0303552	-0.0315859	-0.0408892	-0.0303408	-0.0995647	-0.0353526	-0.0966793	-0.0739081	-0.077792	-0.048125	-0.0495314	-0.0283218	-0.0396116	-0.0356683	-0.119238
	140	-0.0637893	-0.0300294	-0.0314716	-0.0419694	-0.0321214	-0.0968521	-0.0379446	-0.100676	-0.0719524	-0.0796381	-0.053862	-0.0520423	-0.031221	-0.0428645	-0.0395845	-0.124046
	150	-0.0658689	-0.0323741	-0.0303035	-0.0435824	-0.032201	-0.100758	-0.0373964	-0.0986281	-0.076047	-0.0792499	-0.0586269	-0.052133	-0.0335805	-0.0446773	-0.0378048	-0.130935
	160	-0.0637939	-0.027894	-0.0280076	-0.0452319	-0.0340971	-0.102203	-0.0363734	-0.104264	-0.0853225	-0.082529	-0.0622959	-0.0508986	-0.0367699	-0.0434721	-0.0376611	-0.12695
	170	-0.067295	-0.0305106	-0.025623	-0.0475923	-0.0410041	-0.0997985	-0.03471	-0.109548	-0.0839305	-0.0824593	-0.0648899	-0.0515619	-0.0383181	-0.0472134	-0.0371755	-0.118916
	180	-0.0695672	-0.0246022	-0.0234971	-0.0513141	-0.0403151	-0.0989472	-0.0322067	-0.119897	-0.0817575	-0.094415	-0.0703278	-0.0531334	-0.040223	-0.0488435	-0.0342851	-0.118243
	190	-0.0729538	-0.0246515	-0.0222541	-0.051443	-0.0411029	-0.120925	-0.0306513	-0.120366	-0.0883752	-0.107451	-0.0771676	-0.0536571	-0.0401687	-0.0515611	-0.0308944	-0.0880036
	200	-0.0813107	-0.0200693	-0.0188408	-0.0569032	-0.036148	-0.173515	-0.0265097	-0.113691	-0.0901986	-0.110517	-0.0727271	-0.0575488	-0.0416271	-0.0544085	-0.0153638	-0.0659793
	210	-0.0841607	NaN	-0.0128182	-0.0545175	-0.0376144	NaN	-0.0180125	-0.10454	-0.0615892	-0.112397	-0.0707265	-0.0585494	-0.0389148	-0.0512839	NaN	-0.0992986
	220	NaN	NaN	NaN	-0.0598682	-0.0416896	NaN	-0.00867469	-0.0962456	NaN	-0.127379	-0.0614019	-0.0547586	-0.0329695	-0.0489299	NaN	NaN
	230	NaN	NaN	NaN	-0.0563556	-0.0367284	NaN	NaN	-0.0984453	NaN	-0.116849	-0.0596044	-0.0555964	-0.0283326	-0.0495301	NaN	NaN
	240	NaN	NaN	NaN	-0.0489138	-0.0178851	NaN	NaN	-0.0668865	NaN	-0.0954334	-0.051098	-0.0550346	-0.0299044	-0.0507209	NaN	NaN
	250	NaN	NaN	NaN	NaN	NaN	NaN	NaN	-0.0685302	NaN	-0.0964839	-0.0208743	-0.0505649	-0.0285425	-0.0531671	NaN	NaN
	260	NaN	NaN	NaN	NaN	NaN	NaN	NaN	-0.0506183	NaN	-0.0997338	NaN	-0.0476014	-0.020537	-0.0407788	NaN	NaN
	270	NaN	NaN	NaN	NaN	NaN	NaN	NaN	-0.0644615	NaN	-0.0516556	NaN	-0.0403103	-0.019991	NaN	NaN	NaN
	280	NaN	NaN	NaN	NaN	NaN	NaN	NaN	NaN	NaN	NaN	NaN	NaN	NaN	NaN	NaN	NaN
	290	NaN	NaN	NaN	NaN	NaN	NaN	NaN	NaN	NaN	NaN	NaN	NaN	NaN	NaN	NaN	NaN
	300	NaN	NaN	NaN	NaN	NaN	NaN	NaN	NaN	NaN	NaN	NaN	NaN	NaN	NaN	NaN	NaN
Ablated	Dist Steps	Fish 1	Fish 2	Fish 3	Fish 4	Fish 5	Fish 6	Fish 7	Fish 8	Fish 9	Fish 10	Fish 11	Fish 12	Fish 13	Fish 14	Fish 15	Fish 16
	10	-0.0679622	-0.0519303	-0.04109	-0.0166672	NaN	-0.0353313	-0.0309039	-0.0982294	NaN	-0.0796176	-0.0890493	-0.0154675	-0.0415099	-0.125564	-0.0378322	-0.0356216
	20	-0.0386818	-0.0430307	-0.0358758	-0.0223526	-0.0186061	-0.0436549	-0.0257857	-0.103461	-0.0507433	-0.088488	-0.0622377	-0.0150557	-0.0425847	-0.1464	-0.0388612	-0.0355989
	30	-0.0357516	-0.0359381	-0.037012	-0.0222695	-0.0206436	-0.0454249	-0.0275036	-0.107476	-0.0473883	-0.0874331	-0.0503029	-0.0178969	-0.0471467	-0.121733	-0.0399369	-0.0398942
	40	-0.0315344	-0.0315081	-0.0386881	-0.0217967	-0.0219355	-0.0399443	-0.0282995	-0.11444	-0.044884	-0.0830507	-0.0495061	-0.0176558	-0.0443932	-0.12438	-0.0341683	-0.0336139
	50	-0.0304951	-0.0280734	-0.0376501	-0.0212406	-0.0224281	-0.0367637	-0.0248682	-0.109716	-0.0448339	-0.0718397	-0.0511101	-0.0193797	-0.0452648	-0.106228	-0.0306769	-0.0315951
	60	-0.0291896	-0.0251601	-0.0375007	-0.019951	-0.0220003	-0.033559	-0.022406	-0.111892	-0.044808	-0.0648952	-0.048252	-0.0202962	-0.0433578	-0.098185	-0.0300564	-0.0318408
	70	-0.0287845	-0.0261179	-0.0381948	-0.0192534	-0.021472	-0.030693	-0.0232759	-0.10497	-0.050611	-0.063718	-0.0485007	-0.0245017	-0.0439169	-0.109939	-0.0307407	-0.0326168
	80	-0.0283822	-0.0264723	-0.0380229	-0.0192224	-0.021291	-0.0306358	-0.0247694	-0.103235	-0.0477967	-0.0625598	-0.0458827	-0.0229059	-0.0456091	-0.110789	-0.0335797	-0.0322955
	90	-0.027719	-0.0264171	-0.0382837	-0.0191139	-0.0212422	-0.0297566	-0.0209565	-0.0988133	-0.0539352	-0.062221	-0.0483159	-0.0253372	-0.0509687	-0.10907	-0.0332946	-0.0318683
	100	-0.0275815	-0.0241278	-0.0377532	-0.0177933	-0.0227021	-0.0296461	-0.0217012	-0.10159	-0.0538476	-0.061611	-0.048461	-0.0275116	-0.0544867	-0.120617	-0.0347827	-0.0315995
	110	-0.028004	-0.023044	-0.0378398	-0.0173108	-0.0224548	-0.0290679	-0.0226785	-0.102865	-0.0540819	-0.0597968	-0.0522475	-0.0267389	-0.0595994	-0.141606	-0.0331169	-0.0315733
	120	-0.028681	-0.0251524	-0.0372112	-0.0180239	-0.0226781	-0.0287849	-0.0210557	-0.10774	-0.051709	-0.0597158	-0.0521003	-0.0290672	-0.0680334	-0.160558	-0.03669	-0.0314483
	130	-0.0289701	-0.0276369	-0.039192	-0.0188599	-0.0214024	-0.0288712	-0.0197778	-0.114629	-0.0567483	-0.0651254	-0.0606469	-0.0307141	-0.0758495	-0.179779	-0.0389575	-0.0306068
	140	-0.0317597	-0.0287995	-0.0421994	-0.0180719	-0.0230147	-0.0290668	-0.0201897	-0.114761	-0.0564144	-0.0673697	-0.0667501	-0.034281	-0.0851392	-0.18487	-0.0414308	-0.0321632
	150	-0.0338752	-0.0294969	-0.0446379	-0.0176177	-0.021864	-0.0294336	-0.0198237	-0.121952	-0.0594241	-0.0727439	-0.0743254	-0.0411993	-0.0704263	-0.181579	-0.0457146	-0.0323302
	160	-0.0332893	-0.0306808	-0.0498723	-0.0172562	-0.0207096	-0.029979	-0.0204609	-0.124261	-0.0615427	-0.0742327	-0.0813363	-0.0512979	-0.0703404	-0.168881	-0.0492313	-0.0329974
	170	-0.033952	-0.0305121	-0.0548516	-0.0176285	-0.0203464	-0.0307018	-0.0200522	-0.139715	-0.061034	-0.0784919	-0.0789645	-0.0603803	-0.0911752	-0.174777	-0.0496689	-0.0338967
	180	-0.0360312	-0.0383963	-0.0592633	-0.0176671	-0.0197093	-0.03093	-0.0196476	-0.147677	-0.0607086	-0.0890748	-0.0827573	-0.0762591	NaN	-0.128431	-0.0480614	-0.0350071
	190	-0.0352915	-0.0399156	-0.0608817	-0.0200452	-0.0207903	-0.0330483	-0.0195895	-0.163046	-0.0605727	-0.0976931	-0.0902763	-0.0821381	NaN	-0.133156	-0.048033	-0.0379248
	200	-0.0404027	-0.0231991	-0.0530996	-0.0191096	-0.0191894	-0.0339172	-0.0192823	-0.169331	-0.0565324	-0.106666	-0.0978061	-0.0764222	NaN	-0.123948	-0.046814	-0.039676
	210	-0.0462791	NaN	-0.0526224	-0.0202815	-0.0211893	-0.034385	-0.0198616	-0.172141	-0.0556537	-0.123583	-0.118001	NaN	NaN	NaN	-0.0469461	-0.0368933
	220	-0.0446194	NaN	-0.0760493	-0.0189416	-0.0182047	-0.0368873	-0.0206949	-0.140569	-0.0572262	-0.131902	-0.122223	NaN	NaN	NaN	-0.0457457	-0.0359084
	230	-0.0401225	NaN	-0.0842462	-0.0189376	-0.017519	NaN	-0.0250044	-0.121627	-0.0621277	-0.13652	NaN	NaN	NaN	NaN	-0.0322496	-0.0322802
	240	NaN	NaN	-0.0528993	-0.0178294	-0.0189002	NaN	-0.0285612	-0.0897802	-0.0638675	-0.145238	NaN	NaN	NaN	NaN	-0.0299876	-0.0301922
	250	NaN	NaN	-0.0241589	-0.00551253	-0.0226031	NaN	-0.0239513	NaN	NaN	-0.127821	NaN	NaN	NaN	NaN	NaN	-0.0273696
	260	NaN	NaN	NaN	NaN	-0.0220453	NaN	-0.0217489	NaN	NaN	NaN	NaN	NaN	NaN	NaN	NaN	-0.0225084
	270	NaN	NaN	NaN	NaN	-0.0237558	NaN	NaN	NaN	NaN	NaN	NaN	NaN	NaN	NaN	NaN	NaN
	280	NaN	NaN	NaN	NaN	-0.0178491	NaN	NaN	NaN	NaN	NaN	NaN	NaN	NaN	NaN	NaN	NaN
	290	NaN	NaN	NaN	NaN	-0.0195126	NaN	NaN	NaN	NaN	NaN	NaN	NaN	NaN	NaN	NaN	NaN
	300	NaN	NaN	NaN	NaN	-0.0154644	NaN	NaN	NaN	NaN	NaN	NaN	NaN	NaN	NaN	NaN	NaN
Suppl. Fig 8 G
Habenula	Positive
Sham	Dist Steps	Fish 1	Fish 2	Fish 3	Fish 4	Fish 5	Fish 6	Fish 7	Fish 8	Fish 9	Fish 10	Fish 11	Fish 12	Fish 13	Fish 14	Fish 15	Fish 16
	10	0.475328	0.192553	0.204582	0.270681	0.287593	0.272437	0.141265	0.244079	0.318843	0.284976	0.280766	0.275774	0.182503	0.289212	0.145177	0.109811
	20	0.366145	0.141673	0.145276	0.201459	0.261464	0.137575	0.0816967	0.232732	0.194834	0.166446	0.135623	0.182085	0.116107	0.17415	0.0767923	0.0717994
	30	0.290466	0.111288	0.126923	0.133703	0.189563	0.173658	0.0540259	0.178654	0.134475	0.114938	0.105035	0.143466	0.0851353	0.121384	0.0617956	0.0386901
	40	0.258249	0.112644	0.115165	0.142057	0.183991	0.198124	0.0335461	0.132245	0.118183	0.0764072	0.0990778	0.117765	0.0848067	0.09826	0.045716	0.0285007
	50	0.211443	0.0992263	0.0954989	0.127439	0.15748	0.179341	0.0273827	0.152512	0.114825	0.0803643	0.0598497	0.116666	0.0714963	0.093581	0.0417166	0.0271408
	60	0.184023	0.095096	0.0814479	0.0958093	0.124056	0.131497	0.0390023	0.126532	0.107916	0.0850075	0.0562848	0.123756	0.0542738	0.0859794	0.0253642	0.0238697
	70	0.182874	0.101206	0.0830936	0.0789146	0.13048	0.164017	0.0313144	0.12402	0.0670386	0.161737	0.0497673	0.0975371	0.0391233	0.0594864	0.0265159	0.0274336
	80	0.162687	0.0873629	0.0797403	0.0532019	0.145643	0.140599	0.0444645	0.121829	0.131211	NaN	0.0296737	0.0778348	0.0306535	0.0613128	NaN	0.0387621
	90	0.131125	0.0851802	0.0883177	0.075386	0.144888	0.167905	0.0365048	0.0919315	0.125627	NaN	NaN	0.0640293	0.02704	0.0443214	NaN	NaN
	100	0.116529	0.081787	0.0818215	0.0907343	0.11527	0.2032	0.0293757	0.0782647	NaN	NaN	NaN	NaN	0.0268386	0.0423888	NaN	NaN
Ablated	Dist Steps	Fish 1	Fish 2	Fish 3	Fish 4	Fish 5	Fish 6	Fish 7	Fish 8	Fish 9	Fish 10	Fish 11	Fish 12	Fish 13	Fish 14	Fish 15	Fish 16
	10	0.192826	0.180842	0.17573	0.154831	0.120929	0.16166	0.241033	0.284163	0.205884	0.279611	0.19359	0.157595	0.1661	0.230068	0.111151	0.12169
	20	0.139457	0.133566	0.160834	0.10812	0.0883756	0.131542	0.229582	0.171993	0.135295	0.167875	0.11678	0.0930193	0.0920868	0.158621	0.065202	0.058326
	30	0.109162	0.134946	0.131805	0.0926032	0.0753439	0.0897322	0.252682	0.126489	0.0808365	0.145131	0.0811506	0.0705785	0.0696622	0.145419	0.0469734	0.0452517
	40	0.0772263	0.092992	0.112424	0.0943614	0.0656431	0.0906033	0.205694	0.114234	0.0765098	0.1268	0.0692281	0.0570792	0.0533289	0.116696	0.0404851	0.0339236
	50	0.0574128	0.0727889	0.0862572	0.064024	0.0533726	0.0708562	0.192982	0.107441	0.0772416	0.115628	0.0590002	0.0405362	0.0351348	0.0850427	0.0335418	0.0308222
	60	0.0513355	0.05247	0.0586164	0.0640381	0.0571153	0.0601743	0.14206	0.0960703	0.0825461	0.103384	0.0640988	0.0227214	0.0233119	0.0761991	0.0345052	0.0296955
	70	0.0488976	0.0479636	0.0515471	0.057445	0.0499821	0.0572703	0.182175	0.097216	0.0273648	0.0762756	0.0141572	NaN	0.0198915	0.0364578	0.0233653	0.0267826
	80	0.0523627	0.0378163	0.0532226	0.0551487	0.0499315	0.0609412	0.126218	0.0868115	NaN	0.0815429	NaN	NaN	NaN	NaN	0.0207036	NaN
	90	0.0549714	0.0448633	0.0589515	0.0514071	0.0382832	0.0552963	0.0891551	0.135012	NaN	0.0709515	NaN	NaN	NaN	NaN	NaN	NaN
	100	0.049524	0.0516365	0.0703219	0.0506585	0.0360647	0.0556879	0.0712445	0.00926196	NaN	0.0754481	NaN	NaN	NaN	NaN	NaN	NaN
Habenula	Negative
Sham	Dist Steps	Fish 1	Fish 2	Fish 3	Fish 4	Fish 5	Fish 6	Fish 7	Fish 8	Fish 9	Fish 10	Fish 11	Fish 12	Fish 13	Fish 14	Fish 15	Fish 16
	10	-0.0157112	-0.0251477	-0.02175	NaN	-0.0686323	-0.0649022	-0.0364679	-0.0446812	-0.121535	-0.0852135	-0.0875279	-0.0645857	-0.0861083	-0.0922535	-0.0409732	-0.0213615
	20	-0.138415	-0.047381	-0.0416448	-0.0234973	-0.0513631	-0.143981	-0.0366317	-0.0581244	-0.125731	-0.0830272	-0.0879825	-0.0704572	-0.0620342	-0.0978283	-0.0489898	-0.0252655
	30	-0.140064	-0.0227849	-0.0397278	-0.0296264	-0.0748054	-0.0895956	-0.047177	-0.0755494	-0.135483	-0.085743	-0.0925983	-0.0787734	-0.0657325	-0.0976995	-0.0556088	-0.0263762
	40	-0.0922831	-0.0332577	-0.0641043	-0.065499	-0.0313813	-0.107996	-0.0395182	-0.0619108	-0.13101	-0.0890441	-0.086999	-0.0775551	-0.0567564	-0.09677	-0.0548857	-0.0272109
	50	-0.109496	-0.0332954	-0.0528961	-0.052597	-0.0309937	-0.101738	-0.0350026	-0.0707521	-0.117421	-0.0782342	-0.0949769	-0.0868453	-0.0518484	-0.0899984	-0.0471988	-0.0271927
	60	-0.113892	-0.0280568	-0.0503071	-0.0727016	-0.0439165	-0.0632909	-0.0352988	-0.0596283	-0.115282	-0.0658254	-0.0900912	-0.0696199	-0.0385791	-0.0590501	-0.0351766	-0.0249592
	70	-0.0847584	-0.030444	-0.0463066	-0.0580302	-0.030854	-0.0563637	-0.0337905	-0.049827	-0.0744152	-0.0760535	-0.0683056	-0.0737096	-0.0307483	-0.0455119	-0.106029	-0.0303124
	80	-0.125714	-0.0309795	-0.0446909	-0.0491909	-0.0334698	-0.0864301	-0.0364935	-0.072847	-0.110026	NaN	-0.0949168	-0.0474843	-0.0254406	-0.0412424	NaN	-0.0510337
	90	-0.156249	-0.0382595	-0.049794	-0.0462733	-0.0286379	-0.058355	-0.0363624	-0.0742214	NaN	NaN	NaN	-0.0352046	-0.0238071	-0.0242619	NaN	-0.00117261
	100	-0.184889	-0.0306043	-0.0411464	-0.0570725	-0.0193382	-0.105433	-0.040226	-0.0661579	NaN	NaN	NaN	NaN	NaN	NaN	NaN	NaN
Ablated	Dist Steps	Fish 1	Fish 2	Fish 3	Fish 4	Fish 5	Fish 6	Fish 7	Fish 8	Fish 9	Fish 10	Fish 11	Fish 12	Fish 13	Fish 14	Fish 15	Fish 16
	10	-0.0690598	-0.0581303	-0.0248111	-0.0205772	-0.0157912	-0.00706058	-0.0648434	-0.0938623	-0.115242	-0.135912	-0.0956098	-0.0565145	-0.0704293	-0.180151	-0.0449662	-0.0546211
	20	-0.0608445	-0.0367008	-0.0590002	-0.0333731	-0.0168982	-0.0484168	-0.0423607	-0.108876	-0.110831	-0.107576	-0.0691262	-0.0706538	-0.0765717	-0.159718	-0.0504785	-0.0448807
	30	-0.0517453	-0.0351684	-0.0392331	-0.0324295	-0.0292546	-0.0356229	-0.0235336	-0.115054	-0.0912356	-0.123789	-0.0591376	-0.0579299	-0.0645417	-0.133618	-0.0503062	-0.032383
	40	-0.0377124	-0.0258596	-0.0494363	-0.0307627	-0.0207359	-0.0288929	-0.0291053	-0.126521	-0.11108	-0.120506	-0.0597966	-0.0549936	-0.056506	-0.130461	-0.0420397	-0.0332374
	50	-0.038789	-0.0313353	-0.0428507	-0.0354496	-0.0208875	-0.0335233	-0.0244938	-0.127609	-0.0966503	-0.112982	-0.0427944	-0.0385023	-0.0468693	-0.0883797	-0.0364791	-0.0250239
	60	-0.0342473	-0.0278206	-0.0415014	-0.0330957	-0.016188	-0.0297799	-0.0231703	-0.0933861	-0.116005	-0.0924745	-0.0494409	-0.0297124	-0.0305514	-0.0689063	-0.0280904	-0.0216708
	70	-0.031968	-0.0277108	-0.0382607	-0.0237132	-0.0206122	-0.0351046	-0.0348778	-0.0760478	-0.0340314	-0.0816071	-0.0430187	NaN	-0.0341362	-0.026539	-0.0238377	-0.12317
	80	-0.0317361	-0.0212804	-0.0368728	-0.0275061	-0.0228336	-0.0358637	-0.0188416	-0.0907538	NaN	-0.0508158	NaN	NaN	-0.0416252	NaN	-0.0201897	NaN
	90	-0.0312888	-0.022162	-0.0381177	-0.0226734	-0.0135602	-0.028177	-0.0281803	-0.0866373	NaN	-0.0497928	NaN	NaN	NaN	NaN	NaN	NaN
	100	-0.0307348	-0.0247072	-0.0318684	-0.0236714	-0.0208939	-0.0356631	-0.0269658	-0.175322	NaN	-0.0609465	NaN	NaN	NaN	NaN	NaN	NaN
Dl	Positive
Sham	Dist Steps	Fish 1	Fish 2	Fish 3	Fish 4	Fish 5	Fish 6	Fish 7	Fish 8	Fish 9	Fish 10	Fish 11	Fish 12	Fish 13	Fish 14	Fish 15	Fish 16
	10	0.356869	0.190982	0.203493	0.240571	0.381011	0.225403	0.202877	0.250746	0.400376	0.22067	0.226449	0.277853	0.103629	0.286094	0.15248	0.069282
	20	0.260637	0.141914	0.113156	0.176316	0.27264	0.192408	0.0711971	0.172191	0.294814	0.157472	0.181034	0.220282	0.0581986	0.19126	0.0780312	0.0416598
	30	0.247741	0.114861	0.106448	0.144473	0.246701	0.161125	0.048282	0.138453	0.25125	0.127529	0.166937	0.191415	0.0504172	0.168986	0.063818	0.0366096
	40	0.240268	0.103959	0.09904	0.108451	0.200409	0.117163	0.0333783	0.11953	0.235294	0.125336	0.152265	0.180836	0.0456599	0.156833	0.0536712	0.0312316
	50	0.19276	0.0836558	0.0715103	0.114075	0.182736	0.122284	0.0474903	0.124067	0.222588	0.127603	0.13216	0.165277	0.0471654	0.147369	0.0537335	0.0253562
	60	0.174951	0.0830225	0.0676027	0.0958374	0.156408	0.117783	0.0420602	0.105285	0.193214	0.117284	0.112436	0.132834	0.0423912	0.125527	0.0565862	0.0236028
	70	0.143506	0.0675564	0.0538958	0.0951528	0.133989	0.110421	0.0499204	0.103335	0.157549	0.105711	0.095355	0.110701	0.0388204	0.108254	0.0550117	0.0289397
	80	0.140197	0.0720396	0.0530916	0.0785915	0.12494	0.103324	0.0461814	0.097535	0.195824	0.108734	0.0796702	0.111468	0.0347904	0.0929575	0.0507903	0.0221202
	90	0.148896	0.0892296	0.0614047	0.102925	0.125646	0.123505	0.0332174	0.0951818	0.170853	0.0974786	0.0590265	0.113942	0.0322709	0.0889984	0.0485603	0.0229952
	100	0.129921	0.0608086	0.0542385	0.113511	0.0994899	0.127547	0.028842	0.0954183	0.129879	0.0968962	0.0499422	0.122462	0.0347299	0.0740767	0.0436194	0.0259158
Ablated	Dist Steps	Fish 1	Fish 2	Fish 3	Fish 4	Fish 5	Fish 6	Fish 7	Fish 8	Fish 9	Fish 10	Fish 11	Fish 12	Fish 13	Fish 14	Fish 15	Fish 16
	10	0.26255	0.178764	0.17191	0.167548	0.153284	0.267651	0.332253	0.297489	0.289757	0.341	0.220723	0.461594	0.196976	0.313586	0.147943	0.208031
	20	0.176805	0.122329	0.130886	0.0907456	0.0967047	0.221853	0.266774	0.185727	0.186945	0.235716	0.149467	0.429499	0.110063	0.308204	0.088371	0.151869
	30	0.152332	0.0996014	0.0993024	0.0807358	0.0806829	0.206556	0.239753	0.157291	0.167276	0.205021	0.127284	0.30071	0.0807994	0.2971	0.0798175	0.137713
	40	0.122132	0.0808582	0.0873484	0.0771735	0.0744873	0.197954	0.21824	0.154893	0.163585	0.17624	0.102742	0.189501	0.0623162	0.323176	0.0600066	0.1178
	50	0.0977776	0.0711355	0.0727414	0.0719999	0.0718078	0.179114	0.204155	0.165858	0.150493	0.162753	0.0982537	0.118837	0.0416742	0.295703	0.0562222	0.0969102
	60	0.0783807	0.0581049	0.0664503	0.0679536	0.0672065	0.129191	0.174232	0.141816	0.126073	0.148193	0.069895	0.0827417	0.0540776	0.291493	0.0556071	0.0835694
	70	0.0549122	0.0479809	0.0601957	0.0627753	0.062975	0.0955926	0.16712	0.146926	0.10885	0.127127	0.0676352	0.0691909	0.0367657	0.30341	0.0539181	0.0740272
	80	0.0430975	0.0480983	0.0650834	0.0558282	0.0544679	0.0818712	0.143549	0.144532	0.0905832	0.12303	0.0625287	0.0702519	0.0763887	0.273587	0.053794	0.0734411
	90	0.0391312	0.0382409	0.0711327	0.056476	0.0440805	0.0632702	0.119509	0.139423	0.0673011	0.11953	0.0640208	0.0853206	0.0279101	0.316237	0.0531192	0.0575876
	100	0.0349085	0.0400036	0.0687231	0.0498314	0.0363903	0.0608368	0.07689	0.133903	0.0579807	0.0984562	0.0504657	0.107332	0.0460446	0.319382	0.058376	0.0513147
Dl	Negative
Sham	Dist Steps	Fish 1	Fish 2	Fish 3	Fish 4	Fish 5	Fish 6	Fish 7	Fish 8	Fish 9	Fish 10	Fish 11	Fish 12	Fish 13	Fish 14	Fish 15	Fish 16
	10	-0.131086	-0.0563427	-0.0484028	-0.292024	-0.130166	-0.0869285	-0.0221836	-0.0938072	-0.132323	-0.121796	-0.0384509	-0.0903698	-0.0240849	-0.0560057	-0.0520064	-0.0229629
	20	-0.160957	-0.045076	-0.0517106	-0.107677	-0.0261298	-0.133995	-0.0360524	-0.100261	-0.134378	-0.0976482	-0.0575012	-0.100509	-0.0314024	-0.0643655	-0.0575291	-0.0274717
	30	-0.174743	-0.0481643	-0.0497328	-0.0454635	-0.0528876	-0.0913106	-0.0364968	-0.110085	-0.105352	-0.0730454	-0.0595082	-0.0853828	-0.0322846	-0.0568797	-0.0501194	-0.0249587
	40	-0.121427	-0.0455881	-0.0637445	-0.0494149	-0.0696094	-0.121579	-0.0314285	-0.105984	-0.110844	-0.0741423	-0.0494062	-0.0801052	-0.0290917	-0.0527552	-0.0472818	-0.026115
	50	-0.128879	-0.0372525	-0.059884	-0.0573486	-0.0631828	-0.115713	-0.0353664	-0.106117	-0.111524	-0.0697533	-0.0459915	-0.0705235	-0.0373597	-0.0570078	-0.0474427	-0.0253541
	60	-0.129412	-0.0495558	-0.0588821	-0.0672968	-0.0381239	-0.0951775	-0.0250126	-0.0941892	-0.107025	-0.0799061	-0.0384512	-0.0731323	-0.0332628	-0.0518851	-0.0480795	-0.0233205
	70	-0.123782	-0.0318212	-0.0625836	-0.0380481	-0.0639527	-0.0862343	-0.0309995	-0.0906189	-0.133608	-0.0907758	-0.0397826	-0.0726929	-0.0344029	-0.0520251	-0.0539293	-0.0212514
	80	-0.147546	-0.0289703	-0.0548096	-0.0550433	-0.0485766	-0.11316	-0.0232322	-0.0916152	-0.104482	-0.0645871	-0.0481834	-0.0702158	-0.031793	-0.0508511	-0.0401108	-0.0234303
	90	-0.146472	-0.0613732	-0.0546653	-0.0446637	-0.0619085	-0.126347	-0.0366162	-0.0886869	-0.148486	-0.0787241	-0.0375617	-0.0853017	-0.0288577	-0.0500204	-0.0425096	-0.0191014
	100	-0.192869	-0.0358603	-0.0521844	-0.0516441	-0.0674366	-0.11694	-0.0228356	-0.0801087	-0.100985	-0.0744345	-0.0373549	-0.0825235	-0.0342915	-0.0597197	-0.0326278	-0.0235052
Ablated	Dist Steps	Fish 1	Fish 2	Fish 3	Fish 4	Fish 5	Fish 6	Fish 7	Fish 8	Fish 9	Fish 10	Fish 11	Fish 12	Fish 13	Fish 14	Fish 15	Fish 16
	10	-0.0624419	-0.0644228	-0.0914797	-0.0373864	-0.0176514	-0.0316156	-0.0355327	-0.0949241	-0.0300586	-0.123181	-0.051373	-0.0447996	-0.0266726	-0.252889	-0.0693313	-0.0544361
	20	-0.0675681	-0.0529583	-0.0841947	-0.0369033	-0.0268694	-0.0317856	-0.041097	-0.117904	-0.0253163	-0.0889976	-0.0455492	-0.033582	-0.0328927	-0.276068	-0.0516799	-0.05607
	30	-0.0641461	-0.0463964	-0.0704637	-0.0365344	-0.0278334	-0.0313412	-0.0456864	-0.119603	-0.0364332	-0.0934662	-0.0340677	-0.041823	-0.0364793	-0.258613	-0.0508334	-0.0521365
	40	-0.053847	-0.0415845	-0.0589092	-0.0342951	-0.0267295	-0.0366211	-0.034195	-0.121769	-0.040698	-0.0936605	-0.041834	-0.0445179	-0.0412376	-0.258659	-0.0505976	-0.0480242
	50	-0.0441849	-0.0391214	-0.0543958	-0.0369219	-0.0269628	-0.0333317	-0.0343137	-0.110411	-0.0323794	-0.0905085	-0.0478795	-0.0382367	-0.0350123	-0.260887	-0.043951	-0.0536539
	60	-0.039815	-0.034885	-0.0532113	-0.0454386	-0.0228087	-0.0360363	-0.0310061	-0.0939691	-0.0258655	-0.0915984	-0.0541884	-0.0324744	-0.0326217	-0.274738	-0.0437745	-0.0473808
	70	-0.0355622	-0.0387724	-0.048441	-0.0394393	-0.0212098	-0.0365662	-0.0428377	-0.103222	-0.0309662	-0.0899876	-0.0395396	-0.0404787	-0.0362203	-0.261569	-0.0428492	-0.0447845
	80	-0.0345341	-0.0322659	-0.0539467	-0.0301657	-0.0200118	-0.033364	-0.0374334	-0.120559	-0.0257312	-0.0784852	-0.0312687	-0.0593678	-0.0430655	-0.320592	-0.0535147	-0.0590546
	90	-0.0377352	-0.0308811	-0.0595525	-0.0291252	-0.020672	-0.0282222	-0.0313246	-0.113655	-0.03203	-0.0723695	-0.0357563	-0.0668881	-0.0322695	-0.299769	-0.0386047	-0.0581378
	100	-0.0342841	-0.0456084	-0.05983	-0.0291737	-0.022522	-0.0337458	-0.020694	-0.134587	-0.0333462	-0.0805921	-0.0292102	-0.0552587	-0.041679	-0.315018	-0.0409951	-0.0484589
Dm	Positive
Sham	Dist Steps	Fish 1	Fish 2	Fish 3	Fish 4	Fish 5	Fish 6	Fish 7	Fish 8	Fish 9	Fish 10	Fish 11	Fish 12	Fish 13	Fish 14	Fish 15	Fish 16
	10	0.209367	0.124853	0.139086	0.327339	0.211112	0.169397	0.245668	0.2709	0.186696	0.195806	0.0851466	0.183485	0.0842188	0.197113	0.0597188	0.0598468
	20	0.152564	0.0859319	0.0919749	0.263099	0.250238	0.152076	0.0794824	0.168377	0.137609	0.109829	0.0705704	0.122953	0.0583464	0.124739	0.0358202	0.0412908
	30	0.123444	0.0687703	0.0971722	0.19218	0.217417	0.109314	0.0625108	0.147766	0.112287	0.0930615	0.0431044	0.0910554	0.0449236	0.0950714	0.0261857	0.034964
	40	0.0997526	0.0629838	0.100963	0.156773	0.218239	0.0759721	0.036717	0.144149	0.0902636	0.099019	0.0333833	0.076239	0.0428894	0.0875303	0.0243079	0.0264491
	50	0.0952933	0.0631867	0.091935	0.101042	0.164975	0.0858001	0.0480993	0.129038	0.0880045	0.0761208	0.0320802	0.0595949	0.0407773	0.0782769	0.0203565	0.0214823
	60	0.0876341	0.0717202	0.0861413	0.104693	0.132575	0.101003	0.0353043	0.115255	0.0781187	0.0719548	0.0327204	0.0571142	0.0374706	0.0768152	0.0322298	0.0203607
	70	0.0929004	0.0604409	0.0794276	0.0957873	0.117243	0.083831	0.0205358	0.0893485	0.0760971	0.0652887	0.0379342	0.0654044	0.0403291	0.0687243	0.0240715	0.0157632
	80	0.0965176	0.0579421	0.0569394	0.131859	0.119098	0.105681	0.0356337	0.0860184	0.0804271	0.0496209	0.0397398	0.0569513	0.037591	0.0641612	0.0154482	0.0230828
	90	0.0754732	0.0697603	0.0497251	0.147809	0.0700825	0.107764	0.0189249	0.0671592	0.0765642	0.0398215	0.0349865	0.0634917	0.0374689	0.0572261	NaN	0.0178798
	100	0.0789964	0.0945952	0.039235	0.0622202	0.0726405	0.109621	0.026241	0.0946713	0.0885343	0.0499248	0.0210337	0.054614	0.0315879	0.0680253	0.0225288	0.0239029
Ablated	Dist Steps	Fish 1	Fish 2	Fish 3	Fish 4	Fish 5	Fish 6	Fish 7	Fish 8	Fish 9	Fish 10	Fish 11	Fish 12	Fish 13	Fish 14	Fish 15	Fish 16
	10	0.191083	0.0696439	0.0679833	0.0711332	0.121577	0.148932	0.165919	0.167111	0.337935	0.198704	0.112192	0.0937898	0.0911942	0.0789369	0.0963683	0.0716671
	20	0.0905646	0.043254	0.0378504	0.046539	0.0467331	0.0866268	0.11375	0.115881	0.230932	0.135465	0.0608214	0.0730052	0.0578664	0.0568513	0.0379687	0.0462948
	30	0.0636309	0.0247696	0.0262553	0.0320485	0.0440324	0.0545487	0.0927412	0.10342	0.173867	0.105694	0.0443807	0.0494053	0.040746	0.0856188	0.0294835	0.0399219
	40	0.0593805	0.030012	0.0276258	0.0305711	0.0388928	0.0572307	0.0763224	0.0899668	0.127975	0.0948478	0.0360893	0.0437769	0.0320806	0.0577029	0.0277487	0.0378016
	50	0.0528158	0.0263677	0.0212539	0.0333006	0.0308747	0.0482516	0.072619	0.0740242	0.135502	0.0929493	0.0308822	0.034076	0.0248816	0.0404663	0.0292861	0.0288224
	60	0.0430315	0.0214425	0.0205489	0.0249398	0.0372256	0.0445576	0.0576947	0.0772877	0.126243	0.0901402	0.0309813	0.0354338	0.0228312	0.0502393	0.0267289	0.0306701
	70	0.0416771	0.0316263	0.0188403	0.0233544	0.0394871	0.0445614	0.0544475	0.0732741	0.0975061	0.0824744	0.0303978	0.0405855	0.0276061	0.112913	0.019394	0.0277506
	80	0.0542499	0.0279104	0.0189102	0.023197	0.0373526	0.0388941	0.0473325	0.0722826	0.119464	0.0934461	0.0234362	0.040996	0.0328557	0.0441059	0.0201553	0.029489
	90	0.0406459	0.0331466	0.00612961	0.0191371	0.0314658	0.0415704	0.039936	0.0619937	0.0745952	0.0926334	0.0214068	NaN	0.0339737	NaN	0.01697	0.0271236
	100	0.0557754	0.0214558	NaN	0.0196566	0.0341533	0.043255	0.038201	0.044633	0.0881882	0.111561	0.0270743	NaN	NaN	NaN	0.0155683	0.0309543
Dm	Negative
Sham	Dist Steps	Fish 1	Fish 2	Fish 3	Fish 4	Fish 5	Fish 6	Fish 7	Fish 8	Fish 9	Fish 10	Fish 11	Fish 12	Fish 13	Fish 14	Fish 15	Fish 16
	10	-0.146426	-0.0301241	-0.0286643	NaN	NaN	-0.131002	-0.0440466	-0.0438694	-0.0808315	NaN	-0.00406222	-0.0547464	-0.0374973	-0.0350389	-0.0249521	-0.0101523
	20	-0.116763	-0.0264086	-0.0357746	-0.0737249	-0.0592072	-0.119674	-0.0586787	-0.080773	-0.0693445	-0.0360159	-0.0125167	-0.0654729	-0.0343641	-0.0386721	-0.0154432	-0.0140885
	30	-0.0890229	-0.0248729	-0.039196	-0.00864867	-0.0390251	-0.110412	-0.0320535	-0.0879975	-0.0700471	-0.0365676	-0.0132411	-0.0788459	-0.0260796	-0.0355719	-0.016975	-0.0136568
	40	-0.0750422	-0.0278299	-0.0386314	-0.0242392	-0.0502409	-0.100037	-0.0235709	-0.12516	-0.0704254	-0.0324625	-0.0116849	-0.0969508	-0.0320252	-0.0401622	-0.0187818	-0.0141147
	50	-0.0602317	-0.0245737	-0.0504787	-0.0428553	-0.0324184	-0.0881142	-0.0375834	-0.116426	-0.0794368	-0.0299922	-0.0149458	-0.0930707	-0.0299423	-0.0391584	-0.0154759	-0.0144419
	60	-0.0750653	-0.0215394	-0.0464739	-0.06313	-0.0186123	-0.0850979	-0.0233034	-0.0879807	-0.0774593	-0.0581461	-0.015433	-0.082325	-0.026299	-0.0338902	-0.0140672	-0.01389
	70	-0.0667778	-0.028182	-0.0421855	-0.0539576	-0.0247472	-0.110515	-0.0329871	-0.0890633	-0.0644637	-0.0769843	-0.0159566	-0.0676648	-0.0259994	-0.0295143	-0.00803343	-0.0112981
	80	-0.0598499	-0.0267141	-0.04324	-0.0709473	-0.0354651	-0.122186	-0.0322146	-0.109924	-0.0408034	-0.0586881	-0.0179491	-0.0874974	-0.0267314	-0.0330892	-0.0128453	-0.0157478
	90	-0.0722719	-0.0247968	-0.0427832	-0.0829213	-0.0291191	-0.0683693	-0.0383906	-0.102858	-0.0569896	-0.0448171	-0.0160286	-0.0829385	-0.0226517	-0.0382343	-0.00339747	-0.0158686
	100	-0.0641422	-0.0754009	-0.0400526	-0.0406947	NaN	-0.113789	-0.0245076	-0.0834769	-0.077445	-0.0281128	-0.0158246	-0.0622596	-0.0179184	-0.042387	NaN	-0.0174482
Ablated	Dist Steps	Fish 1	Fish 2	Fish 3	Fish 4	Fish 5	Fish 6	Fish 7	Fish 8	Fish 9	Fish 10	Fish 11	Fish 12	Fish 13	Fish 14	Fish 15	Fish 16
	10	-0.0568154	-0.0177756	-0.0309252	-0.0209634	-0.028154	-0.0370775	-0.0392826	-0.0727897	-0.0187593	-0.0649248	-0.0177307	-0.0055515	-0.0116161	-0.0769709	-0.0175857	-0.0346102
	20	-0.0616308	-0.0206442	-0.0295233	-0.0259586	-0.0155106	-0.0501784	-0.0256044	-0.119505	-0.0238887	-0.0650461	-0.0234417	-0.0115013	-0.0168508	-0.0847722	-0.0178365	-0.0307666
	30	-0.0512167	-0.032091	-0.0321911	-0.0241023	-0.0187298	-0.0357063	-0.0176244	-0.0749768	-0.0446242	-0.0545978	-0.0340457	-0.0239441	-0.0208502	-0.0753438	-0.0162787	-0.0250297
	40	-0.0519996	-0.0246571	-0.022382	-0.023288	-0.0181199	-0.0322817	-0.0240633	-0.0778991	-0.0351644	-0.0632822	-0.0228722	-0.0256149	-0.0141956	-0.0561611	-0.0187121	-0.0286818
	50	-0.0496105	-0.0284896	-0.0193896	-0.022962	-0.0196246	-0.0392285	-0.0265739	-0.0631505	-0.035842	-0.0685386	-0.0259525	-0.0249054	-0.0188029	-0.0601906	-0.0159481	-0.025054
	60	-0.028979	-0.0265484	-0.0132233	-0.0208538	-0.0250416	-0.037281	-0.0245261	-0.0481688	-0.0678138	-0.0577014	-0.0274364	-0.0169057	-0.0154148	-0.0557845	-0.0187967	-0.026537
	70	-0.0295614	-0.0196116	-0.0205447	-0.0182419	-0.0241575	-0.0299751	-0.020528	-0.0572712	-0.0292022	-0.0736912	-0.0206585	-0.00516597	-0.0111972	-0.0538011	-0.0201441	-0.0254761
	80	-0.0255124	-0.0204093	-0.0206873	-0.0202805	-0.0204786	-0.0313999	-0.0218415	-0.0540085	-0.0759894	-0.0509285	-0.025573	-0.00103206	-0.0197817	-0.0554662	-0.0160128	-0.0236712
	90	-0.0329555	-0.0282591	-0.0210225	-0.0211909	-0.024446	-0.0416607	-0.0141649	-0.0598708	-0.0577253	-0.0546536	-0.0283266	NaN	-0.0297656	NaN	-0.0206145	-0.0261023
	100	-0.0228616	-0.0259843	NaN	-0.0182993	-0.0192645	-0.0458646	-0.0157908	-0.0451927	-0.0659371	-0.0484854	-0.0311749	NaN	-0.0160032	NaN	-0.0213814	-0.0248989
Dc	Positive
Sham	Dist Steps	Fish 1	Fish 2	Fish 3	Fish 4	Fish 5	Fish 6	Fish 7	Fish 8	Fish 9	Fish 10	Fish 11	Fish 12	Fish 13	Fish 14	Fish 15	Fish 16
	10	0.488426	0.324001	0.335075	0.229792	0.298285	0.200296	0.124233	0.221064	0.398284	0.400112	0.220408	0.351367	0.135745	0.417532	0.253421	0.0405766
	20	0.43743	0.271211	0.224938	0.158555	0.257325	0.257447	0.0543761	0.221493	0.374289	0.282004	0.202107	0.280865	0.115699	0.328065	0.145717	0.0278042
	30	0.367162	0.229661	0.19289	0.199161	0.19432	0.195462	0.044732	0.16788	0.269752	0.231576	0.179401	0.234543	0.099777	0.281802	0.099591	0.022427
	40	0.282493	0.180955	0.152595	0.063054	0.152208	0.194508	0.0249514	0.140745	0.21414	0.185135	0.135414	0.206946	0.0867814	0.232441	0.0526621	0.0189679
	50	0.241296	0.137509	0.131859	0.0678184	0.139429	0.166943	0.0297637	0.102793	0.184656	0.171631	0.0849989	0.16249	0.0758181	0.189822	0.0338242	0.0190278
	60	0.205963	0.0806112	0.104663	0.100061	0.129275	0.124652	0.0266135	0.0946467	0.121289	0.143965	0.0285211	0.129692	0.0719374	0.144803	0.0377317	0.0167334
	70	0.170843	0.0642604	0.0895541	0.0475222	0.100168	0.147938	0.0282186	0.0834493	0.110539	0.163939	0.0210614	0.0904736	0.0628286	0.0978265	0.0392519	0.016893
	80	0.141243	0.0475341	0.0998636	0.0721444	0.0995324	0.147839	0.0418256	0.0899885	0.102066	0.104862	0.0227916	0.0851347	0.0552408	0.073198	0.0372426	0.0155916
	90	0.113909	0.0228682	0.0824888	0.0549367	0.0871994	0.160871	0.040848	0.0871506	0.083942	0.0911014	0.0189927	0.0612086	0.0482424	0.0682908	0.0454126	0.0176788
	100	0.0968772	0.0177228	0.0959549	0.0722711	0.0796098	0.120436	0.0322081	0.114109	0.0932023	0.0834792	0.0210297	0.0576303	0.0416338	0.069086	0.030793	0.0158093
Ablated	Dist Steps	Fish 1	Fish 2	Fish 3	Fish 4	Fish 5	Fish 6	Fish 7	Fish 8	Fish 9	Fish 10	Fish 11	Fish 12	Fish 13	Fish 14	Fish 15	Fish 16
	10	0.160473	0.139558	0.262551	0.258807	0.333799	0.336559	0.508078	0.307733	0.571255	0.31232	0.19552	0.186239	0.192049	0.110912	0.131401	0.323246
	20	0.116898	0.106827	0.223296	0.210076	0.235754	0.281699	0.450367	0.251529	0.448549	0.26322	0.162015	0.10011	0.136339	0.0934074	0.128755	0.254478
	30	0.0843918	0.0776119	0.186619	0.17746	0.222516	0.238378	0.403252	0.205832	0.381615	0.218915	0.119698	0.0617918	0.0813691	0.0959735	0.0846829	0.208939
	40	0.0572275	0.0546285	0.141317	0.13881	0.218533	0.199526	0.367311	0.15483	0.336779	0.173591	0.0886789	0.0391257	0.0511934	0.0710189	0.0532377	0.164287
	50	0.0454593	0.0323254	0.105357	0.099549	0.189312	0.153575	0.322765	0.121318	0.284245	0.153006	0.0499591	0.0318638	0.048188	0.0950474	0.0330777	0.133227
	60	0.0396022	0.0242894	0.0630871	0.0731238	0.175113	0.115764	0.328575	0.0868436	0.221255	0.122733	0.0328743	0.031242	0.0492712	0.0651058	0.026755	0.093742
	70	0.0304102	0.0204899	0.0352562	0.0775125	0.149053	0.0794923	0.273554	0.0723596	0.123933	0.106038	0.028617	0.0290434	0.0368718	0.0543867	0.0273008	0.0728033
	80	0.0241068	0.0251897	0.0240113	0.0878839	0.124732	0.048912	0.24947	0.0716794	0.0837969	0.0923943	0.0260906	0.0350549	0.0283159	0.0826007	0.0231316	0.0539078
	90	0.0203611	0.0203035	0.0148307	0.0760251	0.0963555	0.0354367	0.178682	0.0483296	0.0506421	0.0820484	0.02779	NaN	0.0225015	0.230772	0.0225522	0.0400186
	100	0.0156625	0.0178631	0.0166288	0.0715668	0.0809757	0.0176807	0.0982638	0.0413317	0.0497474	0.0736593	0.0317907	NaN	NaN	NaN	0.0190819	0.0281001
Dc	Negative
Sham	Dist Steps	Fish 1	Fish 2	Fish 3	Fish 4	Fish 5	Fish 6	Fish 7	Fish 8	Fish 9	Fish 10	Fish 11	Fish 12	Fish 13	Fish 14	Fish 15	Fish 16
	10	-0.0882497	-0.0826358	-0.0638011	NaN	-0.0673872	-0.139361	-0.018979	-0.0929825	-0.0788179	NaN	-0.012126	-0.0957831	-0.0717378	-0.0439489	-0.0155066	-0.0113609
	20	-0.110268	-0.0821947	-0.0768306	-0.0517218	-0.0600833	-0.136949	-0.0542538	-0.0916649	-0.0168361	-0.0264557	-0.0116026	-0.110408	-0.0622944	-0.0714131	-0.015885	-0.0128712
	30	-0.102069	-0.0551906	-0.0708932	-0.055658	-0.037635	-0.264035	-0.0312037	-0.103372	-0.036354	-0.0357866	-0.013469	-0.115164	-0.0543848	-0.036824	-0.0214671	-0.0125662
	40	-0.0838324	-0.0551626	-0.0832101	-0.0326455	-0.0312833	-0.177981	-0.0322478	-0.0810853	-0.0230133	-0.0405667	-0.0233595	-0.0907599	-0.0553574	-0.0417697	-0.0174264	-0.0132593
	50	-0.0726052	-0.0180123	-0.110022	-0.0268835	-0.0369967	-0.178433	-0.0180888	-0.0793361	-0.0270222	-0.0282071	-0.0187612	-0.108627	-0.0445692	-0.0301669	-0.0127892	-0.0141438
	60	-0.0700736	-0.0320133	-0.0641198	-0.0420343	-0.0258743	-0.101712	-0.0227998	-0.0712398	-0.0417479	-0.0335841	-0.0219468	-0.123055	-0.0413422	-0.0431188	-0.0194317	-0.0128958
	70	-0.0753989	-0.0188317	-0.0561659	-0.0442666	-0.0435024	-0.0919094	-0.022731	-0.0937743	-0.0369305	-0.0331599	-0.0186761	-0.121036	-0.0454866	-0.0313699	-0.0156444	-0.013139
	80	-0.0520048	-0.0169745	-0.0525815	-0.0193927	-0.0126046	-0.125057	-0.0201394	-0.0751818	-0.0483547	-0.0457187	-0.0142347	-0.0872914	-0.0369712	-0.0297904	-0.0138528	-0.0117995
	90	-0.0649948	-0.0192449	-0.0581954	-0.0391717	-0.0319601	-0.0609774	-0.0440989	-0.0882143	-0.047654	-0.0371165	-0.0191923	-0.0747555	-0.034365	-0.0285504	-0.0107157	-0.0139059
	100	-0.0628673	-0.00601768	-0.0354866	-0.0394643	-0.0316765	-0.0720077	-0.0229621	-0.0749652	-0.0923828	-0.0308803	-0.016336	-0.080676	-0.0288381	-0.032435	-0.0170287	-0.0124362
Ablated	Dist Steps	Fish 1	Fish 2	Fish 3	Fish 4	Fish 5	Fish 6	Fish 7	Fish 8	Fish 9	Fish 10	Fish 11	Fish 12	Fish 13	Fish 14	Fish 15	Fish 16
	10	-0.0220441	-0.0290673	-0.0220232	-0.00863331	-0.0263302	-0.0434276	NaN	-0.115972	NaN	-0.0497722	-0.0202484	-0.0148676	-0.014292	-0.112492	-0.0143559	-0.0571613
	20	-0.0205844	-0.0246298	-0.0213073	-0.0200307	-0.0169839	-0.0396864	NaN	-0.0320477	NaN	-0.112591	-0.0123822	-0.0129777	-0.0138842	-0.0956622	-0.015495	-0.0488233
	30	-0.018949	-0.0288764	-0.0221697	-0.0232252	-0.0612175	-0.0342285	-0.0852176	-0.044707	NaN	-0.105178	-0.0151926	-0.0121419	-0.0188075	-0.0797884	-0.0175622	-0.0468227
	40	-0.017462	-0.0194865	-0.0211866	-0.0126707	-0.0635802	-0.0310557	NaN	-0.0440645	-0.126851	-0.0760192	-0.0125809	-0.0112456	-0.0207863	-0.0709388	-0.0177059	-0.0305711
	50	-0.0156595	-0.0160776	-0.0205673	-0.0180879	-0.0497087	-0.0215762	-0.0270018	-0.0385147	-0.0916835	-0.0681792	-0.0134321	-0.0142183	-0.02134	-0.0862921	-0.0186224	-0.0347199
	60	-0.0135795	-0.0148821	-0.0169029	-0.0214215	-0.0400583	-0.0150523	NaN	-0.0436099	-0.0982831	-0.0697948	-0.0115003	-0.0138898	-0.0202844	-0.0724902	-0.0203626	-0.0350982
	70	-0.0140611	-0.01502	-0.0169162	-0.0305343	-0.0414904	-0.014571	NaN	-0.0481187	-0.104585	-0.0580589	-0.01597	-0.010605	-0.0183479	-0.0712677	-0.015057	-0.0341862
	80	-0.0121187	-0.0157791	-0.0166859	-0.0157903	-0.0207161	-0.0178794	NaN	-0.0393005	-0.023292	-0.0694739	-0.0173047	NaN	-0.0172189	-0.150272	-0.0155116	-0.0356542
	90	-0.0101096	-0.0169839	-0.016691	-0.0284719	-0.0282524	-0.0239654	NaN	-0.0391218	-0.129417	-0.0449235	-0.0173556	NaN	-0.00763781	-0.0909339	-0.0137581	-0.0352137
	100	-0.0156774	-0.0124583	-0.0115655	NaN	-0.0271499	-0.0143108	NaN	-0.0259969	-0.0729744	-0.0337806	-0.0109921	NaN	-0.0215164	NaN	-0.0153971	-0.0415791
Dd	Positive
Sham	Dist Steps	Fish 1	Fish 2	Fish 3	Fish 4	Fish 5	Fish 6	Fish 7	Fish 8	Fish 9	Fish 10	Fish 11	Fish 12	Fish 13	Fish 14	Fish 15	Fish 16
	10	0.131622	0.0333412	0.0804432	NaN	0.542318	0.292835	0.355851	0.17312	0.165193	0.157171	0.203965	0.213142	0.0611847	0.100236	0.0330192	0.0529914
	20	0.064055	0.032139	0.0464952	0.161052	0.534751	0.125939	0.0645729	0.0752442	0.103931	0.0932326	0.16118	0.0980328	0.0340099	0.0760662	0.0196991	0.0385173
	30	0.07473	0.0183076	0.031551	0.282632	0.293298	NaN	0.0480293	0.161181	0.0728757	0.0769055	0.137106	0.111265	0.0312352	0.0896027	NaN	0.0513117
	40	0.0819479	NaN	0.0219855	0.202788	0.0406319	NaN	0.0897289	0.0940509	0.0761814	0.129014	0.215328	0.0297107	0.0176649	0.120063	NaN	NaN
	50	NaN	NaN	NaN	0.132929	0.117252	0.0277562	0.0458204	0.116349	NaN	0.231874	NaN	0.0837242	NaN	NaN	NaN	NaN
	60	NaN	NaN	NaN	0.0441598	NaN	0.150869	0.0570902	0.131094	NaN	NaN	NaN	NaN	NaN	NaN	NaN	NaN
	70	NaN	NaN	NaN	NaN	0.14216	0.138728	0.0548148	0.113046	NaN	NaN	NaN	NaN	NaN	NaN	NaN	NaN
	80	NaN	NaN	NaN	NaN	0.0204654	0.150549	0.0328086	0.0686706	NaN	NaN	NaN	NaN	NaN	NaN	NaN	NaN
	90	NaN	NaN	NaN	0.0204189	NaN	0.00236424	0.0211372	0.0786532	NaN	NaN	NaN	NaN	NaN	NaN	NaN	NaN
	100	NaN	NaN	NaN	NaN	0.0651581	0.0549389	0.0627317	0.104988	NaN	NaN	NaN	NaN	NaN	NaN	NaN	NaN
Ablated	Dist Steps	Fish 1	Fish 2	Fish 3	Fish 4	Fish 5	Fish 6	Fish 7	Fish 8	Fish 9	Fish 10	Fish 11	Fish 12	Fish 13	Fish 14	Fish 15	Fish 16
	10	0.102321	0.0657719	0.115184	0.0932932	0.0555362	0.0669513	0.0605108	0.21149	0.107845	0.1985	0.0247059	0.0560842	0.171061	0.318101	0.0467202	0.116705
	20	0.0647917	0.0459585	0.0565413	0.0564453	0.0316822	0.0412722	0.0226461	0.143382	0.0467784	0.172298	0.0352021	0.0242103	0.0453856	0.5125	0.048078	0.145766
	30	0.0542053	0.0256475	0.0475899	0.0462696	0.035173	0.0351464	0.0442696	0.10176	0.0403666	0.0900893	0.0375756	NaN	0.000981804	NaN	0.0254078	NaN
	40	0.0633745	0.0299319	0.0431501	0.0289306	0.0349949	0.0194048	0.0787016	0.144314	NaN	0.102413	NaN	NaN	NaN	NaN	NaN	NaN
	50	0.00600695	NaN	0.0296744	0.0189098	0.0187301	NaN	NaN	NaN	NaN	0.0806634	NaN	NaN	NaN	NaN	NaN	NaN
	60	NaN	NaN	NaN	NaN	0.0132817	NaN	NaN	NaN	NaN	0.0579302	NaN	NaN	NaN	NaN	NaN	NaN
	70	NaN	NaN	NaN	NaN	NaN	NaN	NaN	NaN	NaN	0.0610758	NaN	NaN	NaN	NaN	NaN	NaN
	80	NaN	NaN	NaN	NaN	NaN	NaN	NaN	NaN	NaN	0.083389	NaN	NaN	NaN	NaN	NaN	NaN
	90	NaN	NaN	NaN	NaN	NaN	NaN	NaN	NaN	NaN	0.104085	NaN	NaN	NaN	NaN	NaN	NaN
	100	NaN	NaN	NaN	NaN	NaN	NaN	NaN	NaN	NaN	0.0526795	NaN	NaN	NaN	NaN	NaN	NaN
Dd	Negative
Sham	Dist Steps	Fish 1	Fish 2	Fish 3	Fish 4	Fish 5	Fish 6	Fish 7	Fish 8	Fish 9	Fish 10	Fish 11	Fish 12	Fish 13	Fish 14	Fish 15	Fish 16
	10	-0.0554903	-0.0200072	-0.0240005	NaN	NaN	NaN	-0.354371	-0.160875	-0.0803468	-0.105565	-0.0792766	-0.047086	-0.035114	-0.0349872	-0.00818437	-0.0250902
	20	-0.06072	-0.0202765	-0.0198558	NaN	-0.0233518	-0.0353421	-0.0610833	-0.130247	-0.145142	-0.0925284	-0.115156	-0.108193	-0.0326566	-0.0480942	-0.0285798	-0.0256918
	30	-0.0802667	-0.0250842	-0.0168232	NaN	NaN	NaN	-0.0279172	-0.142542	-0.0736993	-0.123177	-0.140563	-0.195703	-0.0295205	-0.0542948	NaN	-0.00359972
	40	-0.0732225	NaN	-0.0083286	NaN	NaN	-0.0703063	-0.0249483	-0.0984015	-0.0155685	-0.0929853	-0.0851598	-0.0370073	-0.00916943	-0.0558799	NaN	NaN
	50	NaN	NaN	NaN	NaN	NaN	-0.0556532	-0.068252	-0.0903655	NaN	-0.166275	NaN	NaN	NaN	NaN	NaN	NaN
	60	NaN	NaN	NaN	NaN	NaN	-0.0647222	NaN	-0.0880757	NaN	NaN	NaN	NaN	NaN	NaN	NaN	NaN
	70	NaN	NaN	NaN	NaN	-0.0108553	NaN	NaN	-0.101337	NaN	NaN	NaN	NaN	NaN	NaN	NaN	NaN
	80	NaN	NaN	NaN	NaN	-0.013739	NaN	-0.0728496	-0.0655183	NaN	NaN	NaN	NaN	NaN	NaN	NaN	NaN
	90	NaN	NaN	NaN	NaN	NaN	-0.0600278	NaN	-0.0682012	NaN	NaN	NaN	NaN	NaN	NaN	NaN	NaN
	100	NaN	NaN	NaN	-0.00347056	NaN	-0.170109	-0.0144151	-0.110475	NaN	NaN	NaN	NaN	NaN	NaN	NaN	NaN
Ablated	Dist Steps	Fish 1	Fish 2	Fish 3	Fish 4	Fish 5	Fish 6	Fish 7	Fish 8	Fish 9	Fish 10	Fish 11	Fish 12	Fish 13	Fish 14	Fish 15	Fish 16
	10	-0.0520677	-0.0485046	-0.0377667	-0.0307805	-0.0196478	-0.0419299	-0.0329222	-0.129544	-0.0299889	-0.0799947	-0.0086756	-0.0192541	-0.0310993	-0.187522	-0.0445946	-0.0609455
	20	-0.0601566	-0.0347006	-0.0457696	-0.034915	-0.0271599	-0.0400392	-0.0295569	-0.126526	-0.0235543	-0.0858036	-0.0158133	-0.0214425	-0.0223741	-0.283699	-0.0381911	-0.0500444
	30	-0.0508302	-0.0280559	-0.0307855	-0.0366643	-0.0195089	-0.0405041	-0.0240431	-0.155685	-0.017694	-0.0433744	NaN	NaN	-0.0142153	-0.100189	-0.0122892	-0.0790254
	40	-0.0516169	-0.0208402	-0.0475089	-0.0299925	-0.0176213	-0.0502812	-0.038581	-0.256035	NaN	-0.0548191	NaN	NaN	NaN	NaN	NaN	NaN
	50	-0.0671816	NaN	-0.0184825	-0.0245809	-0.0179053	NaN	NaN	NaN	NaN	-0.0341381	NaN	NaN	NaN	NaN	NaN	NaN
	60	NaN	NaN	NaN	-0.0414135	-0.0136834	NaN	NaN	NaN	NaN	-0.0335075	NaN	NaN	NaN	NaN	NaN	NaN
	70	NaN	NaN	NaN	NaN	NaN	NaN	NaN	NaN	NaN	-0.0712661	NaN	NaN	NaN	NaN	NaN	NaN
	80	NaN	NaN	NaN	NaN	NaN	NaN	NaN	NaN	NaN	-0.0739345	NaN	NaN	NaN	NaN	NaN	NaN
	90	NaN	NaN	NaN	NaN	NaN	NaN	NaN	NaN	NaN	-0.0461723	NaN	NaN	NaN	NaN	NaN	NaN
	100	NaN	NaN	NaN	NaN	NaN	NaN	NaN	NaN	NaN	-0.0597888	NaN	NaN	NaN	NaN	NaN	NaN
Dmp	Positive
Sham	Dist Steps	Fish 1	Fish 2	Fish 3	Fish 4	Fish 5	Fish 6	Fish 7	Fish 8	Fish 9	Fish 10	Fish 11	Fish 12	Fish 13	Fish 14	Fish 15	Fish 16
	10	0.139597	0.13588	0.145213	NaN	0.29011	0.341118	0.117571	0.248623	0.0559306	0.176981	0.129591	0.146545	0.0330414	0.0835505	0.0362327	0.0229215
	20	0.0872993	0.0942399	0.0916315	0.312127	NaN	0.162815	NaN	0.234789	0.0422365	0.0460081	NaN	0.0513099	0.0280647	0.0654865	NaN	0.0125001
	30	0.074081	0.0621212	0.0573014	0.349806	0.634596	NaN	NaN	0.191127	0.0283986	0.058418	NaN	0.0944563	0.0355016	0.0497969	NaN	0.0102124
	40	0.0670667	0.0371148	0.039685	NaN	0.222681	0.547331	NaN	0.136614	0.0263484	0.0405429	NaN	0.0284932	0.0308237	0.0572456	NaN	0.0206085
	50	0.0709759	0.0548542	0.0257352	0.0715413	0.135489	NaN	NaN	0.12895	0.0223608	NaN	NaN	NaN	0.0328332	0.033358	0.0517501	0.0167693
	60	0.0602674	0.0375272	0.0231079	NaN	0.210438	0.0579678	0.168432	0.130911	0.0268983	NaN	NaN	NaN	0.0235786	0.037226	NaN	0.0192885
	70	0.048627	0.0337635	0.024493	NaN	NaN	0.00113177	NaN	0.112627	0.0524881	NaN	NaN	NaN	0.0140221	0.0164799	NaN	NaN
	80	0.0418623	0.0306392	0.0581885	0.0393489	NaN	NaN	NaN	0.0726498	NaN	NaN	NaN	NaN	0.0127477	0.00589467	NaN	NaN
	90	0.0410708	0.034786	0.0626668	0.0197297	0.150273	0.126054	NaN	0.0836335	NaN	0.0117853	NaN	NaN	NaN	0.0197585	NaN	NaN
	100	0.0512076	0.055538	0.0713076	0.00972366	NaN	NaN	NaN	0.0807328	NaN	NaN	NaN	NaN	NaN	NaN	NaN	NaN
Ablated	Dist Steps	Fish 1	Fish 2	Fish 3	Fish 4	Fish 5	Fish 6	Fish 7	Fish 8	Fish 9	Fish 10	Fish 11	Fish 12	Fish 13	Fish 14	Fish 15	Fish 16
	10	0.0099323	0.0318545	NaN	0.0452241	0.144851	0.102026	0.0647732	0.0276768	NaN	0.180819	0.150326	0.0579437	0.0108737	0.13279	0.0325168	0.0570088
	20	0.0180485	0.0194498	NaN	0.0227717	0.0647882	0.0756271	0.0420544	0.0369913	NaN	0.0464991	0.0194782	0.0312336	0.0233429	0.208053	0.029492	0.0364572
	30	0.0234875	0.0181174	NaN	0.016907	0.031857	0.0258981	0.0252433	0.0285084	0.0680741	0.0215685	NaN	0.0198306	0.0139711	0.0681985	NaN	0.025684
	40	0.0161484	0.0168888	NaN	0.0140922	0.0305228	0.0235388	0.0268527	0.0251505	0.0369025	0.0332843	NaN	0.0167638	0.0178679	0.00595589	0.000592752	0.0366263
	50	0.0120136	0.00916118	NaN	0.0171843	0.0342504	0.027143	0.0212686	0.0291467	NaN	0.0653867	NaN	0.0355495	0.0211215	0.0291382	0.0219082	0.0249967
	60	0.0154117	0.0135964	NaN	0.0089798	0.0275549	0.0197915	0.0150827	0.0179899	0.0775115	0.0978402	NaN	NaN	0.0189936	0.0224316	0.0139282	0.0125406
	70	0.00726003	0.0177966	NaN	0.0130312	0.0300647	0.024806	0.0282356	0.0288245	NaN	0.0437097	NaN	NaN	NaN	0.0167757	NaN	NaN
	80	NaN	0.0126695	NaN	0.0151469	0.0371822	0.0275081	0.0287518	0.0452047	NaN	NaN	NaN	NaN	NaN	NaN	NaN	0.004246
	90	NaN	0.0184603	NaN	0.0115419	0.0281966	0.0385223	0.0228226	NaN	NaN	NaN	NaN	NaN	NaN	NaN	NaN	NaN
	100	NaN	0.00413736	NaN	0.0142793	0.0231982	0.0174801	0.0261296	NaN	NaN	0.02967	NaN	NaN	NaN	NaN	NaN	NaN
Dmp	Negative
Sham	Dist Steps	Fish 1	Fish 2	Fish 3	Fish 4	Fish 5	Fish 6	Fish 7	Fish 8	Fish 9	Fish 10	Fish 11	Fish 12	Fish 13	Fish 14	Fish 15	Fish 16
	10	-0.0640961	-0.00724189	-0.0148482	NaN	NaN	NaN	NaN	NaN	-0.0234432	-0.0840376	NaN	-0.0542212	-0.028309	-0.0254883	NaN	-0.0104638
	20	-0.0517709	-0.0285888	-0.0235836	NaN	NaN	NaN	NaN	-0.0542311	-0.0292514	-0.017363	NaN	-0.0328469	-0.00882193	-0.0448362	NaN	-0.0154716
	30	-0.0521873	-0.013253	-0.0220923	NaN	NaN	NaN	NaN	-0.0614043	-0.0537888	-0.0520312	NaN	-0.00902433	-0.0150849	-0.0212105	NaN	-0.017811
	40	-0.0529943	-0.0198268	-0.0159079	-0.0107043	NaN	NaN	NaN	-0.114071	-0.0607096	NaN	NaN	NaN	-0.0109936	-0.0142232	NaN	-0.015049
	50	-0.047221	-0.0190341	-0.0198254	-0.0190435	NaN	NaN	NaN	-0.0858202	-0.0642425	-0.0443621	NaN	NaN	-0.0162151	-0.0216199	-0.0105955	-0.0115666
	60	-0.0493032	-0.0132072	-0.0294992	NaN	NaN	NaN	NaN	-0.0784364	-0.0240124	-0.0300458	NaN	NaN	-0.0180014	-0.00811597	-0.0175848	-0.0279578
	70	-0.0386634	-0.0206695	-0.0172339	NaN	-0.0116018	-0.00162669	NaN	-0.0916197	-0.0293386	NaN	NaN	NaN	-0.0123145	-0.00706246	NaN	NaN
	80	-0.0466795	-0.0181271	-0.0215354	NaN	NaN	-0.0272936	NaN	-0.074472	NaN	NaN	-0.0246145	NaN	NaN	NaN	NaN	NaN
	90	-0.0513853	-0.0166274	-0.0122441	NaN	NaN	NaN	NaN	-0.07684	NaN	NaN	NaN	NaN	NaN	NaN	NaN	NaN
	100	-0.0519962	-0.0242151	-0.0191682	-0.00699613	NaN	NaN	NaN	-0.0894537	NaN	NaN	NaN	NaN	NaN	NaN	NaN	NaN
Ablated	Dist Steps	Fish 1	Fish 2	Fish 3	Fish 4	Fish 5	Fish 6	Fish 7	Fish 8	Fish 9	Fish 10	Fish 11	Fish 12	Fish 13	Fish 14	Fish 15	Fish 16
	10	-0.0409302	-0.0184033	NaN	-0.0203375	-0.0152566	-0.0120261	-0.0364879	-0.031107	-0.010779	-0.0394984	NaN	-0.0188779	-0.0212143	-0.0869312	-0.0328965	-0.0700568
	20	-0.0213349	-0.0156297	NaN	-0.0132352	-0.0210142	-0.0191082	-0.0160944	-0.0150912	NaN	-0.0058582	NaN	-0.0135356	-0.0167607	-0.111646	-0.0143096	-0.0346353
	30	-0.0270941	-0.0165327	NaN	-0.0128129	-0.0155291	-0.0190478	-0.0173401	-0.0129032	NaN	NaN	NaN	-0.00866171	-0.00676682	-0.209772	-0.00561192	-0.0221106
	40	-0.00577226	-0.0109477	NaN	-0.0141268	-0.0168815	-0.0175067	-0.0133984	-0.0239518	NaN	-0.0475823	NaN	-0.0048856	-0.00571876	-0.0291675	-0.0146262	-0.0258278
	50	-0.0103536	-0.013829	NaN	-0.0120174	-0.0111179	-0.0152363	-0.0195148	-0.0174054	-0.0399604	-0.07307	NaN	-0.00889112	-0.0265508	-0.019548	-0.00683278	-0.025329
	60	-0.0224421	-0.015894	NaN	-0.0133652	-0.0142132	-0.0141945	-0.0198304	-0.0201558	NaN	-0.0545703	NaN	NaN	-0.0221093	-0.0244706	-0.0580648	-0.0173267
	70	NaN	-0.0154788	NaN	-0.0127373	-0.0178375	-0.0195551	-0.0215461	NaN	NaN	NaN	NaN	NaN	NaN	NaN	-0.0118892	-0.00992278
	80	NaN	-0.0228784	NaN	-0.0117506	-0.0222575	-0.0176547	-0.0168583	-0.00190255	NaN	NaN	NaN	NaN	NaN	NaN	NaN	-0.0135304
	90	NaN	-0.0204995	NaN	-0.0094516	-0.0175094	-0.0180914	-0.0175499	NaN	NaN	NaN	NaN	NaN	NaN	NaN	NaN	NaN
	100	NaN	-0.0143308	NaN	-0.0165472	-0.0128787	-0.0143464	-0.0163248	NaN	NaN	NaN	NaN	NaN	NaN	NaN	NaN	NaN
Suppl. Fig 8 H
	Sha		Abl
	Baseline speed		Baseline speed
	0.196892		0.0812799
	0.0233495		0.0914306
	0.011914		0.0926853
	0.0249875		0.0332599
	0.000357115		0.0706212
	0.00035633		0.0706024
	0.0275667		0.233121
	0.0287417		0.018159
	0.00256329		0.00262163
	0.0347739		0.0219455
	0.016454		0.014026
	0.0259027		0.000360293
	0.0177956		0.011269
	0.0235796		0.0176128
	0.130975		0.0295714
	0.0096323		0.0953197
	0.0179203		0.0833798
	0.126045		0.0723688
	0.0384912		0.027533
	0.0484793		0.0342704
	0.0104949		0.152427
	0.0267663		0.0492561
	0.0960226		0.0254513
	0.0537202		0.115377
	0.0757458		0.0785623
	0.0120637		0.0227351
	0.163258		0.060825
	0.0775981		0.0457777
	0.0342501		0.0386188
	0.0639584		0.0924034
	0.000361128		0.018278
	0.081533		0.00566275
	0.042764		0.110257
	0.0397318		0.022421
	0.0269371		0.0925932
	0.031307
	0.210974
	0.0312123
	0.0181328
	0.0379432

[truncated: 1 more sheets: SupplFigure9]
